# Supplementary material for: Differential gene expression in disease: a comparison between high-throughput studies and the literature
Source: BMC Med Genomics. 2017 Oct 11;10:59. doi: 10.1186/s12920-017-0293-y (PMC5637346; doi:10.1186/s12920-017-0293-y)
Supplement: Supplementary file 5 — Text mining results. Curated results produced by the text mining algorithm. (XLSX 162 kb) [file 12920_2017_293_MOESM5_ESM.xlsx]

## Sheet: AD
PubMed ID	Sentence	Gene symbols	Direction	Comment
1311007	Since the monocytes infiltrating into the AD lesions bear CD23, our data suggest that in vivo priming of PBMs and increased O2- production may participate in the pathogenesis of this skin disease.	FCER2	increase
1706195	Using an immunohistochemical technique and a monoclonal antibody (1.2B6) specific for ELAM-1 we have found marked vascular endothelial expression of ELAM-1 in many cutaneous inflammatory disorders, including allergic contact dermatitis, atopic dermatitis and psoriasis, and in dermal infiltrates associated with benign, premalignant and malignant keratinocyte proliferation.	SELE	increase
1719088	The dermal perivascular dendritic cell markers CD36 and CD1b, not usually present on normal epidermal APC, were expressed by 40 and 60% of lesional AD CD1a+ epidermal Langerhans cells, respectively.	CD36|CD1B	increase
2146324	Two to four percent of infiltrating mononuclear cells expressed Fc epsilon R II, and more than half of these cells were T epsilon cells in both acute and chronic AD lesions.	FCER2	increase
2800908	Epidermal cells and monocytes of AD patients produced significantly less IL-1 than those of healthy controls.	IL1A	decrease
7534511	ICAM-1 is known to be strongly expressed on keratinocytes in lesional atopic eczema correlating with the degree of inflammation.	ICAM1	increase	high increase
7587640	Skin biopsies of inflamed skin from patients with diseases such as as psoriasis or atopic dermatitis reveal up-regulation of endothelial cell expression of P- and E-selectin, vascular cell adhesion molecule 1 and intercellular adhesion molecule 1.	SELP|SELE|VCAM1|ICAM1	increase
7594528	In this study, we report that surface expression of Fc epsilon RI is increased dramatically on LCs from patients with atopic dermatitis (AD) when compared with nonatopic individuals.	FCER1A	increase	high increase
7836775	Overexpression of IL-10 in atopic dermatitis.	IL10	increase
7836775	We found overexpression of IL-10 mRNA in atopic dermatitis lesions, in comparison with allergic contact dermatitis lesions and tuberculin reactions.	IL10	increase
7836775	We conclude that the relative overexpression of IL-10 in atopic dermatitis greatest in atopic dermatitis subjects.	IL10	increase
7836775	We conclude that the relative overexpression of IL-10 in atopic dermatitis may contribute to the up-regulation of humoral responses and the down-regulation of Th1 responses.	IL10	increase
7875193	LC isolated from lesional skin of atopic eczema highly express CD45RO and CD45RB.	PTPRC	increase	high increase
7905045	After successful therapy of atopic dermatitis, the increased interferon-gamma mRNA expression but not the increased interleukin-4 mRNA expression was significantly down-regulated.	IFNG|IL4	increase
8040343	As compared with normal control skin or uninvolved skin of patients with AD, acute and chronic skin lesions had significantly greater numbers of cells that were positive for mRNA, IL-4 (P &lt; 0.01), and IL-5 (P &lt; 0.01), but not for IFN-gamma mRNA expressing cells.	IL4|IL5	increase|increase
8040343	These data indicate that although acute and chronic AD lesions are associated with increased activation of IL-4 and IL-5 genes, initiation of acute skin inflammation in AD is associated with a predominance of IL-4 expression whereas maintenance of chronic inflammation is predominantly associated with increased IL-5 expression and eosinophil infiltration.	IL5	increase
8086777	Diminished IFN-gamma production has been claimed to be a major pathogenic factor in atopic eczema.	IFNG	decrease
8157786	Multiple immunologic abnormalities such as impaired T-cell function, elevated serum IgE level, and increased interleukin 4 production have been demonstrated in patients with atopic dermatitis.	IL4	increase
8297530	However, the sustained chronic skin inflammation that characterizes atopic dermatitis is likely to result from a local expansion of allergen-specific T helper type 2 cells that produce interleukin-4 and interleukin-5 and the concomitant infiltration of eosinophils.	IL4|IL5	increase
8315079	Recent results suggest decreased interferon gamma (IFN-gamma) but high interleukin 4 (IL-4) production in patients with atopic dermatitis (AD).	IFNG|IL4	decrease|increase	|high increase
8353647	In adult patients with atopic dermatitis, in vitro interferon-gamma (IFN-gamma) production is reduced and a negative correlation with serum IgE levels has been shown.	IFNG	decrease
8554381	However, the intensity of Fc epsilon RI staining in AD was much stronger than in BP, suggesting upregulation of Fc epsilon RI expression on eosinophils in AD.	FCER1A	increase
8765838	These data demonstrate that acute AD skin lesions are associated with an increased expression of IL-13 mRNA.	IL13	increase
8844119	Expression of the cytokeratin 1 (K1) gene was, in contrast, high in normal skin and decreased in the transition from uninvolved skin to psoriatic plaque, Examination of mRNA levels of CRABP II and psoriasin in other hyperproliferative and inflammatory skin diseases showed high expression of psoriasin, and in some cases also of CRABP II, in atopic dermatitis, mycosis fungoides, Darier's disease an…	S100A7|CRABP2	increase	high increase|
8844122	The evidence that only the expression of filaggrin was suppressed in AD patients, though the genes of filaggrin and involucrin are localized to a very restricted portion of the same gene 1q21, indicates that the filaggrin gene does not share regulatory elements with the involucrin gene.	FLG	decrease
9185525	Correspondingly, keratinocytes from AD patients showed higher constitutive as well as PMA-induced GM-CSF gene expression.	CSF2	increase
9185525	Larger amounts of GM-CSF were produced by AD keratinocytes, also in response to IL-1alpha, but not after stimulation with LPS, lipoteichoic acid, or staphylococcal enterotoxin B.	CSF2	increase	high increase
9185525	Enhanced production of GM-CSF by keratinocytes may contribute relevantly to the establishment and chronicity of AD lesions, in particular to the increased number, sustained activation, and enhanced antigen-presenting functions of dendritic cells.	CSF2	increase
9291414	Atopic dermatitis is characterized by increased production of IgE and interleukin-4, immediate skin test reactivity to allergens, increased expression of CD23 on mononuclear cells, and decreased production of interferon-gamma.	IL4|IFNG	increase|decrease
9328132	IL-13 gene expression was markedly higher in chronic lichenified lesions of patients with AD (P &lt; 0.01), and in the positive tuberculin reactions (P &lt; 0.01; n = 12) than in skin from healthy control subjects (n = 10).	IL13	increase	high increase
9389301	Nonspecific T-cell homing during inflammation in atopic dermatitis: expression of cutaneous lymphocyte-associated antigen and integrin alphaE beta7 on skin-infiltrating T cells.	SELPLG|ITGAE|ITGB7	increase
9394977	Compared to normal skin, cells expressing IgE, Fc epsilon RI, Fc epsilon RII, CD40, CD40L and L26 were increased in the dermis, partly also in the epidermis, from patients with AD and scabies, but not in chronic urticaria.	FCER2|CD40|CD40LG|RPL26	increase
9394977	These results with selectively increased IgE/Fc epsilon RI and associated CD40/CD40L expression in the skin of AD and scabies suggest that cutaneous tissue, in addition to dermopathic lymphatic tissue, might contribute to IgE synthesis.	CD40|CD40LG	increase
9532976	Atopic dermatitis is associated with increased IgE levels and decreased IFN-gamma production.	IFNG	decrease
9550434	In skin, pathological overexpression of IL-10 was described om atopic dermatitis.	IL10	increase
9723668	These results demonstrate that acute AD is associated with a high expression of IL-4Ralpha, whereas IL-5Ralpha and GM-CSFRalpha mRNA are predominantly increased in chronic AD and to lesser extent in acute lesions.	IL5RA|CSF2RA	increase
9749989	Increased expression of ICAM-1 occurs in keratinocytes in lesional skin of psoriasis and atopic dermatitis (AD) and it is considered to be an important initiator of leucocyte/keratinocyte interactions in skin inflammation.	ICAM1	increase
9768589	Vascular cell adhesion molecule-1 (VCAM-1), E-selectin, and P-selectin were not found in skin of nonatopic individuals, whereas expression of these surface molecules was observed in nonlesional skin of patients with AD and was even more pronounced in lesional skin or after epicutaneous application of aeroallergen.	VCAM1|SELE|SELP	increase
9892942	In atopic eczema both in local inflammatory reactions and in peripheral blood high interleukin (IL) 4: interferon-gamma (IFN-gamma) production ratios have been demonstrated, indicating predominance of TH2 cell subsets resulting in increased IL-4 production and high serum IgE.	IL4	increase
10329825	Evidence suggests that cytokine production in AD, particularly of GM-CSF, prolongs survival of both peripheral blood monocytes and dermal monocyte-macrophages, the predominate inflammatory cell in lesions caused by chronic AD.	CSF2	increase
10417617	Enhanced expression of eotaxin and CCR3 in atopic dermatitis.	CCL11|CCR3	increase
10417617	In nonlesional atopic dermatitis samples CCR3 expression was also significantly increased at the mRNA and protein level, whereas eotaxin was increased at the mRNA level only.	CCL11|CCR3	increase
10620139	Atopic dermatitis (AD) is associated with increased IL-4, IL-5, and IL-13 but decreased IFN-gamma production.	IL4|IL5|IL13|IFNG	increase|increase|increase|decrease
10629465	Recent findings have shown that the surface expression of the high-affinity receptor for IgE (FcepsilonRI) on human CD1a(+) Langerhans cells (LC) and related dendritic cells (DC) in the skin, despite a constant intracellular expression of its alpha chain (FcepsilonRIalpha), is highly up-regulated in atopic dermatitis.	FCER1A	increase	high increase
10664934	The observed defective expression of the CD7 antigen requires further investigation for its confirmation as a possible constant feature in atopic dermatitis.	CD7	decrease
10808183	Evidence for increased expression of eotaxin and monocyte chemotactic protein-4 in atopic dermatitis.	CCL11|CCL13	increase
10808183	There is an increased expression of eotaxin and MCP-4 in acute and chronic lesions, suggesting that these chemotactic factors play a major role in the pathophysiologic mechanisms of AD.	CCL11|CCL13	increase
10844552	Neurotrophin-4 production by human epidermal keratinocytes: increased expression in atopic dermatitis.	NTF4	increase
10848732	Our results showed increased expression of FcgammaRI (CD64) and FcgammaRIII (CD16) in acutely inflamed skin as well as in chronically inflamed lesional skin, compared with healthy and non-lesional atopic dermatitis skin.	FCGR1A|FCGR3A	increase
10920582	Keratinocytes in the whole epidermis expressed both HSP65 and HSP72/73 with a membranous, cytoplasmic or nuclear/perinuclear staining pattern much more intensely in atopic dermatitis than in contact dermatitis and normal subjects.	HSPD1|HSPA1A|HSPA8	increase	high increase
10920582	In approximately half of the subjects with atopic dermatitis, infiltrating cells in the dermis expressed HSP65 and HSP72/73; this was not observed in contact dermatitis.	HSPD1|HSPA1A|HSPA8	increase
10920582	A clinical evaluation of atopic dermatitis showed that more severe types of atopic dermatitis expressed more intense expression of HSP65 and HSP72/73, but not HSP27, in their skin lesions.	HSPD1|HSPA1A|HSPA8	increase|increase|increase
11080718	Expression of IL-12 p40 mRNA was significantly enhanced in lesional skin from atopic dermatitis and strongly down-regulated after treatment with topical corticosteroids for 9 to 10 days.	IL12B	increase
11080718	Our data suggest that the enhanced local production of IL-12 in dendritic cells and macrophages may be responsible for up-regulating production of IFN-gamma in chronic lesions and strengthen the idea that IL-12 may have a pivotal role in promoting inflammation in atopic dermatitis.	IL12B|IL12A|IFNG	increase
11093173	However, T cells isolated from skin lesions and CLA(+) T cells circulating in peripheral blood of atopic dermatitis patients expressed high IL-5 and IL-13.	IL5|IL13	increase	high increase
11121152	Dysregulated activation of activator protein 1 in keratinocytes of atopic dermatitis patients with enhanced expression of granulocyte/macrophage-colony stimulating factor.	CSF2	increase
11121152	Keratinocytes of patients with atopic dermatitis produce high amounts of granulocyte/macrophage colony-stimulating factor, a factor essential for dendritic cell function and thus for the development of skin immune responses.	CSF2	increase	high increase
11121152	Atopic dermatitis keratinocyte nuclear lysates had higher constitutive levels of c-Jun, and phorbol myristate acetate promoted an earlier and stronger expression of c-Jun, JunB, and of the phosphorylated forms of c-Fos.	JUN	increase
11121152	A dysregulated activation of activator protein 1 may be implicated in the molecular mechanisms leading to increased granulocyte/macrophage colony-stimulating factor expression in atopic dermatitis keratinocytes.	CSF2	increase
11281289	Upregulation of ICAM-1 expression in keratinocytes has been observed in several inflammatory dermatoses, such as psoriasis, atopic dermatitis, and lupus erythematosus.	ICAM1	increase
11323220	IL-10 is an interleukine generally known for its ability to inhibit cytokine production, however it has been found to be highly expressed in the skin from AD patients.	IL10	increase	high increase
11422032	A significant enhancement of perforin and granzyme B expression was observed in lesional AD skin as compared with normal skin, non-lesional AD skin and psoriasis.	PRF1|GZMB	increase
11501888	Skin-infiltrating T cells in AD are protected from activation-induced cell death, although they express both Fas and Fas-ligand.	FAS|FASLG	increase
11576081	The previously reported eotaxin overexpression in the lesional skin of atopic dermatitis (AD) led us to the assumption that circulating levels of eotaxin may be elevated too.	CCL11	increase
11751999	PBMC and acute skin lesions of patients with atopic dermatitis (AD) are characterized by increased IL-4 and IL-13, but decreased IFN-gamma production.	IL4|IL13|IFNG	increase|increase|decrease
11758787	This expression varied with the underlying diagnosis, with AD showing the highest expression of both CD80 and CD86 in situ.	CD80|CD86	increase
11874483	Here is reported an increased epidermal expression of stratum corneum chymotryptic enzyme also found in chronic lesions of atopic dermatitis.	KLK7	increase
11941319	IL-16 expression in LCs in patients with AD correlated with the number of infiltrating CD4(+)cells (r =.72, P =.0017) and was completely downregulated parallel to the clinical response of AD lesions to topical treatment with FK506.	IL16	increase
11978138	Most notably, patients with atopic dermatitis often have an elevation of serum immunoglobulin (Ig) E levels, depressed cellular immunity, elevated blood eosinophilia, and increased interleukin (IL)-4 production.	IL4	increase
11988141	Some of the immunopathologic mechanisms involved in IgE responses are currently being identified; Th2 lymphocytes are known to be activated in patients with atopic dermatitis with subsequent production of the cytokines interleukin (IL)-4 and IL-5, which are responsible for IgE production and eosinophil recruitment.	IL4|IL5	increase
12077274	SOCS1, SOCS2, and SOCS3 proteins were undetectable in healthy skin and highly expressed in the epidermis of psoriasis and allergic contact dermatitis, but were only weakly expressed in atopic dermatitis skin.	SOCS1|SOCS2|SOCS3	increase
12433129	Furthermore, MDC is highly-expressed in the lesions of TH2-related diseases, such as airway hypersensitivity and atopic dermatitis.	CCL22	increase	high increase
12615364	A Th2 chemokine, thymus and activation regulated chemokine (TARC/CCL17), produced by keratinocytes, is implicated in the development of atopic dermatitis by recruiting CLA(+)CCR4(+) lymphocytes into lesional skin and its expression was induced by proinflammatory cytokines such as interferon-gamma (IFN-gamma) and tumor necrosis factor-alpha (TNF-alpha).	CCL17	increase
12642842	Immunohistochemical staining showed CTACK was strongly expressed in lesional ke-ratinocytes of patients with AD and PsV, whereas IP-10 was strongly expressed in lesional keratinocytes of patients with PsV and focally in those with AD.	CCL27	increase	high increase|
12743576	Down-regulation of vasoactive intestinal polypeptide receptor expression in atopic dermatitis.	VIPR2	decrease
12847282	These chemokines attract T cells bearing the specific receptor CXCR3, which is highly expressed on T cells isolated from skin biopsies of AD patients.	CXCR3	increase	high increase
12847282	Supporting these findings, enhanced IFN-gamma-inducible protein 10, monokine induced by IFN-gamma, and IFN-gamma-inducible alpha-chemoattractant expression was observed in lesional AD skin by immunohistochemical staining.	CXCL10|CXCL11	increase
12911509	The expression of adhesion molecules is up-regulated in the skin of atopic dermatitis (AD) patients, and the levels of the soluble adhesion molecules sE-selectin and sICAM-1 have been reported to reflect the endothelial activation in the skin of AD patients.	SELE|ICAM1	increase
14510975	The chemokine receptor CCR4 is expressed selectively on Th2 lymphocytes and its ligand thymus and activation-regulated chemokine (TARC) is upregulated in AD lesions, suggesting that the CCR10+ cells in AD lesions should also express CCR4.	CCL17	increase
14527737	The mRNA of IL-13Ralpha1, but not of IL-13Ralpha2 was overexpressed in both skin of AD and psoriasis.	IL13RA1	increase
14527737	These findings indicate that IL-4 and IL-13 have different regulatory effects on the expression of IL-13Ralpha1 and alpha2, and the overexpression of IL-13Ralpha1 may play some roles in the pathogenesis of chronic stage of AD or psoriasis.	IL13RA1	increase
14656360	The first group includes IL-5, IL-13, and IL-1beta, whose levels of mRNA expression were higher in both types of AD patients than non-atopic (NA) subjects, while ADe patients had even higher levels than ADi patients.	IL5|IL13|IL1B	increase
14656360	The second group includes interferon-gamma (IFN-gamma), IL-12, granulocyte-macrophage colony-stimulating factor (GM-CSF), IL-4, and IL-10, whose levels of mRNA expression were elevated in both types of AD patients without differences between ADe and ADi patients.	IFNG|IL12A|IL12B|CSF2|IL4|IL10	increase
14656360	The third group includes tumour necrosis factor-alpha (TNF-alpha), whose mRNA expression was more decreased in both types of AD patients than NA, and the fourth group includes IL-6 and transforming growth factor-beta (TGF-beta), which did not show any differences among the three groups.	TNF	decrease
14705795	Overproduction of interleukin-4 (IL-4) has been reported in lesional and in peripheral T cells from patients with atopic dermatitis (AD).	IL4	increase
14709560	In situ hybridization and immunohistochemistry revealed that cPLA(2)delta is expressed strongly in the upper spinous layer of the psoriatic epidermis, expressed weakly and discontinuously in atopic dermatitis and mycosis fungoides, and not detected in the epidermis of normal skin; cPLA(2)alpha is not detected in either normal or psoriatic skin.	PLA2G4D	increase
15086343	TARC/CCL17 is produced by the keratinocytes in AD lesions, and CCR4 is overexpressed on CLA+ (cutaneous lymphocyte-associated antigen) lymphocytes in the skin and blood.	CCR4	increase
15102074	The production of granulocyte-macrophage colony-stimulating factor (GM-CSF) in keratinocytes is related to the chronicity of atopic dermatitis.	CSF2	increase
15113595	High amount of TARC is produced in the kesion of AD, and analysis of cytokine content in lesional scales may provide some tools to clarify the pathogenesis of AD.	CCL17	increase	high increase
15131578	CX(3)CR1-expressing cells in the affected skin of patients with AD or psoriasis increased compared with those in normal skin.	CX3CR1	increase
15147438	Furthermore, AD is associated with increased production of T helper 2 cytokines including interleukin (IL)-5, which specifically acts on eosinophils, resulting in accelerated eosinophilopoiesis, chemotaxis, cell activation, and delayed apoptosis.	IL5	increase
15149503	We demonstrate that fibroblasts from AD patients have higher IP-10 expression and are more sensitive to TNF-alpha stimulation compared with healthy controls.	CXCL10	increase
15317323	Atopic dermatitis (AD) is a chronic relapsing skin disease characterized by reduced interferon (IFN) gamma production with concurrent up-regulation of interleukin (IL)-4.	IFNG|IL4	decrease|increase
15356430	Analysis of the cellular immune disturbances previously reported in urinary tract infection/inflammation (increased serum and/or urinary IL-1alpha, IL-1 receptor antagonist, IL-6 and IL-8), steroid-sensitive nephrotic syndrome (increased IL-2, IFN-gamma, TNF-alpha, and decreased or increased IL-4, depending on the cells studied), and atopic dermatitis (decreased IFN-gamma and increased IL-4 produ…	IFNG|IL4	decrease|increase
15377358	Studies have shown that low expression of transforming growth factor (TGF)-beta and high expression of nitric oxide synthase (NOS) are implicated in the pathogenesis of AD.	NOS2	increase	high increase
15489928	NF-kappaBp50 was overexpressed on nuclear of basal and suprabasal keratinocytes in 9 cases of AD, NF-kappaBp65 was overexpressed in cytoplasm and perinuclear of basal and suprabasal keratinocytes.	NFKB1|RELA	increase
15577845	CCL27 production by keratinocytes is enhanced in skin lesions from patients with atopic dermatitis or psoriasis vulgaris.	CCL27	increase
15724090	Skin biopsies from atopic dermatitis patients revealed a significant downregulation of mu-opiate receptor expression in epidermis of atopic dermatitis.	OPRM1	decrease
15741223	We previously showed that human thymic stromal lymphopoietin (TSLP), highly expressed by keratinocytes of atopic dermatitis, activates CD11c(+) DCs to induce the differentiation of naive CD4(+) and CD8(+) T cells into proallergic effectors.	TSLP	increase	high increase
15806006	Human IL-18 is an inflammatory cytokine that plays a role in atopic diseases, such as atopic eczema (AE), by enhancing IL-4 and IL-13 production and stimulating the synthesis of IgE.	IL4|IL13	increase
15814739	We report that the expression of the CC chemokine CCL1 (I-309) is significantly and selectively up-regulated in atopic dermatitis in comparison to psoriasis, cutaneous lupus erythematosus, or normal skin.	CCL1	increase
15855794	Prominent involvement of activated Th1-subset of T-cells and increased expression of receptor for IFN-gamma on keratinocytes in atopic dermatitis acute skin lesions.	IFNGR1|IFNGR2	increase
15855794	A positive epidermal expression of the majority of markers of T cells (CD3+, CD4+, CD8+, CD29+, CD45Ro+, IFNgamma+) and those of Langerhans' cells (LCs) (CD1a, CD23+), without those of B cells (CD20+) were noted in AD patients, but no in the skin of HCs.	CD4|CD8A|ITGB1|IFNG|CD1A|FCER2	increase
15967069	A subset of chemokines including CCL27, CCL17, CCL22, CCL18, CCL11, and CCL13 are highly expressed in atopic dermatitis.	CCL27|CCL17|CCL22|CCL18|CCL11|CCL13	increase	high increase
16043328	These results suggest that upregulation of the tenascin-C expression is specific to AD lesions, and that tenascin-C may therefore play a critical role in regulating the underlining inflammatory processes, which are involved in the pathology of AD.	TNC	increase
16081678	The expression of neurotrophin-4 is enhanced in the epidermal keratinocytes of lesions with atopic dermatitis and may be related to hyperinnervation in these lesions.	NTF4	increase
16185275	High TRAIL expression was also observed in skin-infiltrating T cells of AD patients.	TNFSF10	increase	high increase
16185275	Moreover, increased expression of IL-1Ra was observed in keratinocytes of AD lesional skin.	IL1RN	increase
16238792	SCCA1 and SCCA2 were highly expressed in involved skin of AD patients, compared with their uninvolved skin, at both mRNA and protein levels.	SERPINB3|SERPINB4	increase	high increase
16275389	CCL27 production by keratinocytes is dependent on nuclear factor kappaB (NF-kappaB) activity and enhanced in lesions of patients with atopic dermatitis, psoriasis vulgaris, or allergic contact dermatitis.	CCL27	increase
16309496	Overexpression of the suppressor of cytokine signalling 3 (SOCS3) in severe atopic dermatitis.	SOCS3	increase
16309496	Strong SOCS3 expression was found in skin lesions in all patients with AD, but only weak expression in patients with psoriasis and in normal subjects.	SOCS3	increase	high increase
16309496	Overexpression of SOCS3 is prominent in the skin of patients with severe AD and consequently may prove useful for evaluating the severity of AD as a Th2-dominant condition.	SOCS3	increase	high increase
16319468	However, in spite of heavy colonization of atopic dermatitis (AD) skin lesions by S. aureus, these lesions have consistently been shown to contain low expression of hBD-2.	DEFB4A	decrease
16319468	The current article discusses various possible mechanisms for the low expression of hBD-2 in AD and raises the question whether the innate recognition of S. aureus by keratinocytes in AD is intact.	DEFB4A	decrease
16433680	We previously demonstrated that CCL27 and CCL28 were strongly expressed in sera and lesional keratinocytes of patients with atopic dermatitis and psoriasis vulgaris.	CCL27|CCL28	increase	high increase
16433682	The highest expression of Cat L was found in psoriasis, atopic eczema and squamous cell carcinoma (SCC) samples.	CTSL	increase
16449815	Increased expression of RANTES, CCR3 and CCR5 in the lesional skin of patients with atopic eczema.	CCL5|CCR3|CCR5	increase
16542135	Analysis of IFN-kappa expression in pathologic skin conditions: downregulation in psoriasis and atopic dermatitis.	IFNK	decrease
16542135	In contrast, IFN-kappa expression in psoriatic or atopic dermatitis (AD) pidermis was weak and detectable in only 2 of 5 patients examined.	IFNK	decrease	high decrease
16603095	Our results revealed a high expression of adhesion molecules, especially ICAM-1 and ICAM-3, in the skin lesions of AD patients, which may play an important role in the pathogenesis of AD, and these preliminary results may be of clinical relevance for the treatment of AD.	ICAM1|ICAM3	increase	high increase
16626167	Whereas pro-inflammatory cytokines such as tumor necrosis factor (TNF)-alpha are overexpressed in both diseases, a type 1 cytokine pattern predominates in psoriasis and a type 2 cytokine pattern is of pathophysiological importance at least in the initial stages of atopic dermatitis.	TNF	increase
16892151	In contrast, lesional epidermis from 9 patients with acute AD overexpressed TLR2 and TLR4 on the whole epidermis keratinocytes with membranous and cytoplasmic staining pattern.	TLR2|TLR4	increase
16892151	These data suggest that TLR2 and TLR4 expressed by epidermal keratinocytes constitute part of the innate immune system of the skin, and increased TLR2 and TLR4 expression may be related to the skin innate immuno-inflammatory response in atopic dermatitis.	TLR2|TLR4	increase
16918518	Increased expression of aquaporin 3 in atopic eczema.	AQP3	increase
16964309	Mast cells were found to be the predominant CD30 ligand-positive (CD30L-positive) cell in the chronic inflammatory skin diseases psoriasis and atopic dermatitis, and both CD30 and CD30L expression were upregulated in lesional skin in these conditions.	TNFRSF8|TNFSF8	increase
17015038	Furthermore, we demonstrate the down-regulatory effect of IL-4, IL-10, and IL-13 - which are over-expressed in the skin of AD patients - on HBD-3 expression in keratinocytes.	IL4|IL10|IL13	increase
17141855	In addition, AD skin is deficient in MIP-3alpha, in part because of the overexpression of T(H)2 cytokines in AD skin.	CCL20	decrease
17394768	Recently, we found that the expression of Grb7 protein was markedly decreased in AD patients using proteomic analysis.	GRB7	decrease	high decrease
17512043	Compared with normal skin, filaggrin expression was significantly reduced (P &lt; .05) in acute AD skin, with further reduction seen in acute lesions from 3 European American subjects with AD who were heterozygous for the 2282del4 mutation.	FLG	decrease
17512043	AD skin is characterized by the overexpression of IL-4 and IL-13.	IL4|IL13	increase
17517100	It has been recently shown that human IL-18 plays a role in atopic dermatitis (AD) by enhancing IL-4 and IL-13 production and by stimulating the synthesis of IgE.	IL4|IL13	increase
17581202	CCL27 production by epidermal keratinocytes is dependent on nuclear factor-kappaB (NF-kappaB) activity and is enhanced in lesions with atopic dermatitis or allergic contact dermatitis.	CCL27	increase
17620071	Our data show an increased PPARgamma expression in lesional skin from atopic dermatitis patients.	PPARG	increase
17620072	IL-5 and IL-5R are highly expressed in the AD skin lesions, yet the reported levels of IL-8 are controversial.	IL5|IL5RA|CSF2RB	increase	high increase
17620093	We found cutaneous HO-1 expression upregulated comparable with suppressors of cytokine signalling (SOCS)1 and SOCS3 in psoriasis and atopic eczema and temporarily increased in murine ovalbumin-induced late phase reaction (LPR) and 2,4-dinitrofluorobenzene (DNFB)-induced contact hypersensitivity (CHS).	HMOX1	increase
18027204	In bronchial asthma and atopic dermatitis, typical Th2 diseases, Txk expression is reduced.	TXK	decrease
18086588	In addition to the CD4+ T cells, CD1a+ Langerhans cells and CD8+ T cells were found to express CD30 in AD lesions and the cell numbers correlated with disease severity.	CD4|CD1A|CD8A|CD8B|TNFRSF8	increase
18092840	It has been shown that in inflammatory skin disorders, including hyperproliferative psoriatic epidermis and the skin of patients with atopic dermatitis, the expression of both PPARalpha and PPARgamma is decreased.	PPARA|PPARG	decrease
18166499	Using primary keratinocytes, we further demonstrate the down-regulatory effect of IL-4 and IL-13--which are over-expressed in the skin of AD patients--on LOR and IVL expression in keratinocytes.	IL4|IL13	increase
18177697	CD25(hi) T cells expressing regulatory T-cell markers (Foxp3, CCR4, cutaneous lymphocyte-associated antigen) were increased in atopic dermatitis compared with IgE(low) controls.	IL2RA|FOXP3|CCR4|SELPLG	increase
18385759	S100/A11 and p21 gene expression was also found to be significantly lower in acute and chronic AD skin.	S100A11|CDKN1A	decrease
18446049	Except for LL-37, mRNA of hBDs, psoriasin, and RNase 7 was significantly higher expressed in AD (n = 42) and/or PV (n = 35) patients when compared to controls (n = 18).	S100A7|RNASE7	increase|increase
18446049	hBD-1 mRNA expression correlated with AD activity and IL-10 mRNA expression.	DEFB1	increase
18937755	E-selectin, a ligand of the cutaneous lymphocyte-associated antigen (CLA)+ T lymphocytes is highly expressed on vascular endothelium in atopic dermatitis and psoriasis, but in the past there has been a lack of statistical data on its impact on patients with measles.	SELE	increase	high increase
19006098	Interleukin (IL)-13, overproduced in the skin of atopic dermatitis (AD), has been shown to play an essential role in the pathogenesis of the disease.	IL13	increase
19282837	In this study, it is shown that Bcl-3 is inducible by the Th2 cytokines IL-4 and IL-13 and is overexpressed in lesional skin of atopic dermatitis (AD) patients.	BCL3	increase
19309368	Enhanced expression of the antimicrobial peptide LL-37 in lesional skin of adults with atopic eczema.	CAMP	increase
19371952	The production of thymus and activation-regulated chemokine (TARC/CCL17) and macrophage-derived chemokine (MDC/CCL22) in keratinocytes is significantly enhanced in patients with AD.	CCL17|CCL22	increase
19392987	We could clearly show that macrophages from patients with AD expressed significantly less TLR-2, whereas the expression pattern of TLR-1 and TLR-6 were not altered.	TLR2	decrease
19438477	We found decreased expression of cystatin M/E and cathepsin V in lesional atopic dermatitis and psoriasis epidermis at the mRNA level as well as the protein level.	CST6|CTSV	decrease
19468065	Given low NK cell activities and increased IL-17 expression in atopic dermatitis patients, these results can explain the increased susceptibility of atopic dermatitis patients to eczema vaccinatum.	IL17A	increase
19552724	Atopic dermatitis (AD) is a genetically determined inflammatory skin disease characterized by abnormal cytokine production, including increased production of interleukin 10 (IL10).	IL10	increase
19576634	Gene-expression levels of S100A8, a marker for atopic dermatitis, were also highly upregulated in skin of atopic dogs, confirming the diagnostics of the skin biopsies.	S100A8	increase	high increase
19577285	We have demonstrated that expression of S100A11, a calcium-binding protein involved in keratinocyte differentiation, is downregulated in AD.	S100A11	decrease
19672094	In chronic AD skin lesions, we observed an increase in RNA encoding involucrin, S100 calcium-binding proteins A2 and A7-A9 and small proline-rich region (SPRR) proteins 1A and 2C, with fold changes ranging from 2.0 for S100A2 to 15.4 for S100A8 (p &lt; 0.001, Bonferroni corrected), in parallel to the overexpression of the alternative pathway keratins 6A, 6B and 16.	IVL|S100A2|S100A7|S100A8|S100A9|SPRR1A|SPRR2C|KRT6A|KRT6B|KRT16	increase
19720210	AD skin is characterized by the overexpression of IL-4 and IL-13.	IL4|IL13	increase
19732811	In a rat model of atopic dermatitis, skin was sensitized with ovalbumin to stimulate IL-10 mRNA expression as observed in skin lesions.	IL10	increase
19767072	Only a strong increase of CCLs, in particular CCL1, CCL17, and CCL18, went along with eczema development, and increased CCL1, CCL13, CCL17 and CCL18 expression was specific for patients with chronic AD compared with those with psoriasis.	CCL1|CCL17|CCL18	increase	high increase
19818069	The chemokine CXCL8 was highly expressed in psoriasis, AD and allergic contact dermatitis, but not in irritant contact dermatitis.	CXCL8	increase	high increase
20004782	In AD, we found selective defects in expression of multiple genes encoding the cornified envelope, with the largest alteration in loricrin (expressed at 2% of the level of normal skin).	LOR	decrease
20030614	Antimicrobial peptides expression is altered in several diseases: alpha-defensins deficiency is related with Crohn's disease and in skin, cathelicidin LL-37 and beta-defensin-2 are overexpressed in psoriasis, while in atopic dermatitis, their expression is decreased.	CAMP|DEFB4A	decrease
20161852	CCL28 is selectively and continuously expressed by epidermal keratinocytes, but highly upregulated in inflammatory skin diseases such as atopic dermatitis (AD).	CCL28	increase	high increase
20357482	Thymic stromal lymphopoietin (TSLP), highly expressed by keratinocytes in skin lesions in atopic dermatitis and bronchial epithelial cells in asthma, plays a key role in allergic diseases.	TSLP	increase	high increase
20673989	MiR-155 is overexpressed in patients with atopic dermatitis and modulates T-cell proliferative responses by targeting cytotoxic T lymphocyte-associated antigen 4.	MIR155	increase
20673989	miR-155 is significantly overexpressed in patients with atopic dermatitis and might contribute to chronic skin inflammation by increasing the proliferative response of T(H) cells through the downregulation of CTLA-4.	MIR155	increase
20713302	Chemoattractant receptor-homologous molecule expressed on receptor on T(H)2 cells (CRTH2) mediates chemotaxis to PGDâ and is expressed on T(H)2 cells and eosinophils, which infiltrate skin lesions in patients with atopic dermatitis.	PTGDR2	increase
20858385	A suggestion that emerges is that atopic dermatitis and psoriasis share at least 2 pathogenic mechanisms-namely, deficient expression of PPAR-#a and impaired production of interleukin-10 and interferon-Î³-in spite of differences in causes and manifestations.	PPARA	decrease
20883179	One of the CC chemokines, cutaneous T cell-attracting chemokine (CTACK/CCL27), is a skin-specific CC chemokine that is produced constitutively by keratinocytes and is highly up-regulated in inflammatory skin conditions such as atopic dermatitis and contact dermatitis.	CCL27	increase	high increase
21050945	Thymic stromal lymphopoietin (TSLP), which is highly expressed by keratinocytes in skin lesions of patients with AD and bronchial epithelial cells in asthmatic patients, represents a critical factor linking responses at interfaces between the body and the environment to allergic type 2 immune responses.	TSLP	increase	high increase
21070333	In the skin of patients with AD, TLR-1 was overexpressed and TLR-2 underexpressed compared with healthy controls, whereas no differences were found for TLR-4 and TLR-9.	TLR1|TLR2	increase|decrease
21087228	Epidermal IL-18 production was associated with the severity of AD.	IL18	increase
21109746	TGF-Î±, one of the ligands for the epidermal growth factor receptor, is overexpressed in keratinocytes in atopic dermatitis.	TGFA	increase
21163515	We observed strikingly reduced expression of the TJ proteins claudin-1 and claudin-23 only in patients with AD, which were validated at the mRNA and protein levels.	CLDN1|CLDN23	decrease	high decrease
21190945	BH activity and expression were markedly decreased in AD lesional skin, suggesting a defect of the filaggrin degradation pathway in AD.	BLMH	decrease	high decrease
21191421	Among several cytokines and chemokines produced in the skin, CCL17, which is highly expressed in AD, was found to be a strong inducer of AQP3 expression and enhanced keratinocyte proliferation.	CCL17	increase	high increase
21211653	Proteins related to the skin barrier (filaggrin-2, corneodesmosin, desmoglein-1, desmocollin-1, and transglutaminase-3) and generation of natural moisturizing factor (arginase-1, caspase-14, and gamma-glutamyl cyclotransferase) were expressed at significantly lower levels in lesional versus nonlesional sites of patients with AD with and without history of eczema herpeticum; epidermal fatty acid-b…	FLG2|CDSN|DSG1|DSC1|TGM3|ARG1|CASP14|GGCT	decrease
21410762	The main retinoic acid synthesizing enzyme, retinal dehydrogenase 1, was significantly lower expressed in NAS (0.1%) and AS (1%) in patients with AD.	ALDH1A1	decrease
21453958	Mitochondrial translocation is also evident by transmission electron microscopy in skin mast cells from AD biopsies, in which gene expression of calcineurin, Drp1, and SP is higher than in normal skin.	DNM1L|TAC1	increase
21514424	Furthermore, genes known to be specifically expressed in epidermis of patients with AD such as CAII and NELL2 were induced.	CA2|NELL2	increase
21537454	Elevated IgE levels in individuals with asthma, allergic rhinitis, and atopic dermatitis represents a situation in that increased IL4 production seems to occur because of the genetic component of the disease.	IL4	increase
21704361	We also confirmed differential upregulation of chemokine expression in patients with AD (CCL17, CCL18, and CCL22) and psoriasis (CXCL1, IL-8, and CCL20).	CCL17|CCL18|CCL22	increase
21982586	Enhanced expression of IL-31 is associated with a number of diseases, including pruritic diseases such as atopic dermatitis, but also in allergy and inflammatory bowel disease.	IL31	increase
22041865	IL-31 expression was increased in the inflammatory infiltrates from skin biopsies taken from subjects with atopic dermatitis, compared with controls (pââ¤â0.05).	IL31	increase
22226123	Taken together, results of this investigation reveal that IL-4 signals through the Jak1, 2/Stat6 pathway in keratinocytes to stimulate CCL26 expression and this may provide an explanation for the pathogenesis of AD.	CCL26	increase
22270071	Highly expressed in the epidermis in skin lesions of atopic dermatitis patients, TSLP was subsequently found to be a critical factor linking responses at interfaces between the body and environment (skin, airway, gut, ocular tissues, and so on) to Th2 responses.	TSLP	increase	high increase
22361514	AD is characterized by eczematous changes in the epidermis and originates from a late, T-cell mediated reaction associated to the formation and production of memory T-cell of TH2 type, occurrence of homing receptor at skin level and cutaneous lymphocyte-associated (CLA) antigens.	SELPLG	increase
22402915	Expression of SCCA2 was predominant in AD patients, whereas cervical cancer patients showed a predominance of SCCA1.	SERPINB4	increase
22413008	IL-9 induces VEGF secretion from human mast cells and IL-9/IL-9 receptor genes are overexpressed in atopic dermatitis.	IL9|IL9R	increase
22413008	Gene-expression of IL-9 and IL-9 receptor is significantly increased in lesional skin areas of atopic dermatitis (AD) patients as compared to normal control skin, while serum IL-9 is not different from controls.	IL9|IL9R	increase
22445417	Three apoptosis-related genes (NOD2, DUSP1, and ADM) and 8 genes overexpressed in AD skin lesions (CCDC109B, CCL5, CCL8, IFI35, LYN, RAB31, IFITM1, and IFITM2) were induced by IFN-Î³ in primary keratinocytes.	CCDC109B|CCL5|CCL8|IFI35|LYN|RAB31|IFITM1|IFITM2	increase
22520928	Thymic stromal lymphopoietin (TSLP), highly expressed in keratinocytes in atopic dermatitis patients and bronchial epithelial cells in asthma patients, plays a key role in allergic diseases.	TSLP	increase	high increase
22539792	IL-31 expression correlates with the expression of IL-4 and IL-13 and is associated with atopic dermatitis in humans, indicating that IL-31 is involved in Th2-mediated skin inflammation.	IL31	increase
22552355	Accordingly, increased CCL26 transcriptional levels were observed in AD lesional skin.	CCL26	increase
22680616	There are some reports that chemokine (C-C motif) ligand (CCL)1 and CCL18, members of a family of chemoattractive proteins, have increased expression in atopic dermatitis (AD).	CCL1|CCL18	increase
22680616	Expression of CCL1 mRNA and protein was significantly higher in the acute lesional skin of patients with AD than in their nonlesional skin or in the lesional skin of patients with psoriasis.	CCL1	increase
22687045	Here, by employing an experimental mouse asthma protocol, which is induced by airway sensitization and challenge to inhalant house dust mite (HDM), we demonstrate that the overproduction of cytokine thymic stromal lymphopoietin (TSLP) by AD skin promotes airway sensitization to HDM, thereby triggering subsequently an allergic asthma.	TSLP	increase
22803572	The principal Th2 cytokine IL-4, found highly expressed in acute allergic eczema, is known to downregulate human Î²-defensin 2 (hBD2) expression in human keratinocytes and this is associated with superinfection in patients with AD.	IL4|DEFB4	increase|decrease	high increase|
23301526	The increased expression of transforming growth factor beta 1 (TGF-Î²1), a well-known fibrogenic cytokine, is observed in chronic AD lesions.	TGFB1	increase
23333753	These results suggest that possibly through the PAR-2 activation in KCs, filaggrin deficiency induces TSLP production and basophil accumulation, which play important roles in the establishment of AD.	FLG|TSLP	decrease|increase
23348739	In AD patients, coal tar completely restored expression of major skin barrier proteins, including filaggrin.	FLG	decrease
23348739	Using organotypic skin models stimulated with Th2 cytokines IL-4 and IL-13, we found coal tar to diminish spongiosis, apoptosis, and CCL26 expression, all AD hallmarks.	CCL26	increase
23362867	Keratinocytes from patients with AD showed a markedly higher constitutive expression level of surface ST2.	ST2	increase	high increase
23379440	Thymic stromal lymphopoietin expression is increased in the horny layer of patients with atopic dermatitis.	TSLP	increase
23379440	Although increased expression of TSLP was reported in the lesional skin of limited numbers of patients with atopic dermatitis (AD), the relationships between the degree of TSLP expression in the skin and the severity of AD, epidermal barrier function and eruption type remain to be elucidated.	TSLP	increase
23379440	The scTSLP expression level was increased in AD patients compared with healthy subjects and was correlated with SCORAD, especially with the dry skin score, and stratum corneum hydration.	TSLP	increase
23414213	Supporting our in vitro findings, high numbers of H1R-expressing CD68(pos) macrophages were detected in the dermis of atopic dermatitis (AD) skin lesions.	HRH1|CD68	increase
23688403	TSLP expression is enhanced in lesions with atopic dermatitis, and is a therapeutic target.	TSLP	increase
23891890	These results suggest that the magnolialide might be a candidate for the treatment of IgE-mediated hypersensitivity responses such as atopic dermatitis and asthma by inhibiting mast cell degranulation, the IL-4 production, and IL-5-dependent early B cell proliferation, key factors in the development and amplification of type I hypersensitivity reactions.	IL4|IL5	increase
24001451	Visfatin expression by adipose tissue in lesional skin of AD and advanced stage CTCL was enhanced compared to that of healthy controls.	NAMPT	increase
24033157	Neurotensin serum levels and skin gene expression are increased in atopic dermatitis.	NTS	increase
24325101	The expression of DUOX2 protein in AD lesion group was stronger than that in AD non-lesion group and normal skin group (P&lt;0. 01).	DUOX2	increase
24325101	The strong expression of DUOX2 in psoriasis vulgaris lesion and AD lesion suggested that DUOX2 may play an important role in the mechanisms of cutaneous anti-inflammation.	DUOX2	increase	high increase
24341479	Human TSLP is overexpressed in keratinocytes of patients with acute and chronic AD.	TSLP	increase
24341479	TSLP mRNA and protein expression levels were increased in skin lesions from patients with AD compared with healthy controls.	TSLP	increase
24341479	DNA demethylation of a specific regulatory region of the TSLP gene may contribute to TSLP overexpression in skin lesions in patients with AD.	TSLP	increase
24355220	IL-33 has been shown in epidermis of patients with psoriasis and its skin expression causes atopic dermatitis and it is crucial for the development of this disease.	IL33	increase
24372156	Allergic contact dermatitis and ICD were characterized by IFN-Î³ expression, whereas in AD lesions, IL-13 expression and high numbers of eosinophils were the prominent phenotype.	IL13	increase
24377934	TSLP is highly expressed in skin lesions of atopic dermatitis patients.	TSLP	increase	high increase
24521260	Expression of AhR-related mRNA was increased in lesional skin from patients with AD and psoriasis compared to those of normal skin from healthy controls.	AHR	increase
24521260	The results of this study suggest that AhR is highly expressed in the acute lesional skin of patients with AD and psoriasis, and the AhR pathway is activated especially in psoriasis.	AHR	increase	high increase
24526290	Taken together, our results indicate the possibility that HISE-induced stress gives rise to AD symptoms through the stimulation of IgE level by increasing IL-5 and IL-31 production.	IL5|IL31	increase
24601864	Robust expression of periostin was detected in the dermis of patients with AD with erythroderma, lichenification and, to a lesser extent, scaly erythema.	POSTN	increase
24602010	Inflammatory chemokines, such as macrophage-derived chemokine (MDC/CCL22), are elevated in the serum and lesioned skin of patients with atopic dermatitis (AD), and are ligands for C-C chemokine receptor 4, which is predominantly expressed on T helper 2 lymphocytes, basophils and natural killer cells.	CCL22	increase
24667097	IL-31-positive cells were observed as mononuclear infiltrating cells and as CD11b co-expressing cells in severe AD samples.	IL31	increase
24684577	IL-37 expression was positively associated with atopic dermatitis, whereas IFN-Î±, IL-13, IL-28, and Tbet expressions were negatively associated with allergic diseases.	IL37	increase
24862212	Because host defense peptides, including LL-37, are overexpressed in lesional psoriatic skin but are downregulated in lesional AD skin, we hypothesized that LL-37 might regulate the TJ function in keratinocytes.	CAMP	decrease
24894535	NLRP3 and caspase-1 expressions were reduced in lesional AD skin compared to psoriatic and healthy skin.	NLRP3|CASP1	decrease
24919568	Atopic dermatitis is characterized by decreased expression of filaggrin and loricrin.	FLG|LOR	decrease
24919568	Immunohistochemistry confirmed decreased expression of filaggrin and loricrin in CTCL, atopic dermatitis, and psoriatic skin and enhanced expression of S100 proteins in psoriatic skin.	FLG|LOR	decrease
25089661	The class A scavenger receptor known as MARCO (macrophage receptor with collagenous structure) is expressed on human and mouse keratinocytes and found to be abundantly expressed in the skin of patients with AD.	MARCO	increase	high increase
25315296	Pyrrolidone carboxylic acid levels or caspase-14 expression in the corneocytes of lesional skin correlates with clinical severity, skin barrier function and lesional inflammation in atopic dermatitis.	CASP14	increase
25449274	Therefore, upregulation of claudin-4 expression regulated by ÎNp63 might be associated with complementary or repair responses of damaged keratinocytes with AD.	CLDN4	increase
25486603	A screen of human skin-associated diseases showed significant over-expression of METRNL in psoriasis, prurigo nodularis, actinic keratosis and atopic dermatitis.	METRNL	increase
25657391	Highly significant increase was found in cathepsin L expression in AD and LP patients compared to controls [P = 0.001].	CTSL	increase	high increase
25761610	The Th17 cell percentage, miR-155 expression, RORÎ³t mRNA expression, IL-17 mRNA expression and plasma concentration were increased significantly in AD patients compared with healthy subjects.	MIR155|IL17A	increase
25761610	Additionally, there was a sequential decrease in miR-155 expression, as well as RORÎ³t and IL-17 mRNA expression, but an increase in SOCS1 mRNA expression, from AD lesional skin and perilesional skin to normal skin.	MIR155|IL17A|SOCS1	increase|increase|decrease
25761610	Positive correlations were found between miR-155 expression and AD severity, Th17 cell percentage, RORÎ³t mRNA expression and IL-17 mRNA expression and plasma concentration, while negative correlations were observed between miR-155 expression and SOCS1 mRNA expression and plasma concentration in AD peripheral circulation and skin lesions.	MIR155|IL17A|SOCS1	increase|increase|decrease
25761610	In conclusion, miR-155 is over-expressed and may be involved in AD pathogenesis by modulating the differentiation and function of Th17 cells.	MIR155	increase
25866638	Thymic stromal lymphopoietin (TSLP) plays an important role in allergic diseases and is highly expressed in keratinocytes in human lesional atopic dermatitis (AD) skin.	TSLP	increase	high increase
25922599	Interleukin 4 (IL-4) is a Th2-type cytokine and often associated with hypersensitivity-related diseases such as atopic dermatitis and allergies when overexpressed.	IL4	increase
25995822	Serum and skin MDC/CCL22 levels are elevated in atopic dermatitis, which suggests that the chemokines produced from keratinocytes are responsible for attracting inflammatory lymphocytes to the skin.	CCL22	increase

## Sheet: CD
PubMed ID	Sentence	Gene symbols	Direction	Comment
1370662	By contrast, there was a substantial reduction in interleukin 3 production in CD and in ulcerative colitis lamina propria mononuclear cells, and this was reflected in significantly reduced expression of interleukin 3 messenger RNA in CD cells.	IL3	decrease	high decrease
1427374	Lysozyme mRNA expression was more common in ulcerative colitis (22/27) and Crohn's disease (eight of eight) compared with controls (17/27).	LYZ	increase
1612482	Increased expression of c-myc proto-oncogene in biopsies of ulcerative colitis and Crohn's colitis.	MYC	increase
1612482	We have used this technique to show that there is an increased ratio of steady state c-myc proto-oncogene expression in inflamed tissue from 18 patients with left sided ulcerative colitis and five patients with segmental Crohn's colitis, compared with an uninvolved region of the colon in each case.	MYC	increase
1670578	By contrast, the percentage of mononuclear phagocytes expressing intercellular adhesion molecule 1 was increased from 6.9% +/- 3.9% in controls to 69.2% +/- 12.8% in ulcerative colitis (P less than 0.001) and to 45.7% +/- 22.8% in Crohn's disease (P less than 0.01), showing a close relationship with histological activity.	ICAM1	increase
1889695	Using fluorescence-activated cell-sorter analyses with subtraction of autofluorescence on a single-cell basis, increased expression of lymphocyte activation antigens (interleukin-2 receptor, transferrin receptor, 4F2) was found on the cell surface of isolated intestinal B cells, T cells, CD4+ T cells, and CD8+ T cells in both Crohn's disease and ulcerative colitis.	TFRC|TFR2|SLC3A2	increase
1985035	We report here that expression of the pS2 gene in the digestive tract, which is normally restricted to the stomach, is strongly induced by mucosal ulcerations elsewhere in the tract, most notably in Crohn's disease.	TFF1	increase	high increase
2787769	Enhanced production of interleukin 1-beta by mononuclear cells isolated from mucosa with active ulcerative colitis of Crohn's disease.	IL1B	increase
2834738	Receptor binding sites for substance P, but not substance K or neuromedin K, are expressed in high concentrations by arterioles, venules, and lymph nodules in surgical specimens obtained from patients with ulcerative colitis and Crohn disease.	TACR1	increase	high increase
3139380	These results indicate that, in patients with active Crohn's disease and ulcerative colitis, mononuclear cells produce decreased amounts of interferon gamma in the intestinal mucosa.	IFNG	decrease
3501474	Mitogenic response and IL-2 production in CD patients were significantly reduced in comparison with the values obtained in healthy donors, the control, (HD, p less than 0.05).	IL2	decrease
3501474	These results indicate that the reductions of mitogenic response and IL-2 production in CD patients are neither due to the suppression of T cell function by PGE nor the impairment of IL-2 responders.	IL2	decrease
7523224	Crohn's and ulcerative colitis CD19+ LPMNC B cells expressed more alpha 5 integrin than normal specimens.	ITGA5	increase
7523224	Ulcerative colitis and Crohn's disease CD19+ LPMNC expressed less alpha 4, consistent with their reciprocal increases of alpha 5 and alpha 2.	ITGA4|ITGA5|ITGA2	decrease|increase|increase
7538056	Flow cytometry demonstrated that CD14 expression by macrophages from Crohn's disease and ulcerative colitis was augmented significantly (P = 0.02 and P = 0.01, respectively) compared with uninflamed intestine, with a discrete population of macrophages in inflammatory bowel disease, not present in normal intestine, which strongly expressed CD14.	CD14	increase
7541009	Vascular expression of ICAM-1 occurred more often and was more intense in inflamed tissue sections from patients with ulcerative colitis and Crohn's disease than from controls.	ICAM1	increase
7686922	Recent studies have demonstrated the induced expression of endothelial adhesion molecules including E-selectin (also called endothelial leukocyte adhesion molecule-1), vascular cell adhesion molecule and intercellular adhesion molecule in actively involved mucosa of patients with ulcerative colitis and Crohn's disease.	SELE|VCAM1|ICAM1	increase
7720472	Treatment with interferon-alpha may activate intestinal natural killer cells and down-regulate the overproduction of inflammatory cytokines like interleukin-6 in Crohn's disease.	IL6	increase
7773486	Cytokine production, especially of IL-6, was modified not only by the underlying disease itself, as higher levels were observed in Crohn's disease before colectomy, but also by the presence of perioperative septic complications.	IL6	increase
7861027	Interferon expression in Crohn's disease patients: increased interferon-gamma and -alpha mRNA in the intestinal lamina propria mononuclear cells.	IFNG	increase
8099272	Epidermal growth factor receptor expression was higher in chronic ulcerative colitis, Crohn's colitis, familial adenomatous polyposis, and colon carcinoma and varied with location within the colon for chronic ulcerative colitis, Crohn's colitis, and familial adenomatous polyposis.	EGFR	increase
8302836	Both pS2 and human spasmolytic polypeptide are also widely expressed in chronic gastrointestinal ulcerative conditions such as Crohn disease.	TFF1|TFF2	increase
8425687	Thus, the reported defect of IL-2 activity in Crohn's disease and ulcerative colitis is probably related to decreased IL-2 transcription.	IL2	decrease
8537050	CD macrophages seemed to highly express both ICAM-1 and LFA-1.	ICAM1|ITGB2|ITGAL	increase	high increase
8563891	Enhanced interferon-gamma production and B7-2 expression in isolated intestinal mononuclear cells from patients with Crohn's disease.	IFNG|CD86	increase
8563891	Mucosal IFN-gamma production was higher than the control level in patients with CD, but this was not the case in UC.	IFNG	increase
8563891	IFN-gamma production and B7-2 expression in the LPMC of CD were higher than in the LPMC of UC and controls, and high levels of B7-2 expression were observed on the LPMC of CD after incubation with endotoxin.	IFNG|CD86	increase
8587011	The Mann-Whitney test showed that both uPA and PAI-1 expression were significantly higher in colon cancer, chronic ulcerative colitis, and Crohn's disease than in normal colon.	PLAU|SERPINE1	increase
8642792	In contrast, many inflammatory cells that infiltrated the two Crohn's disease samples strongly expressed B7-1 and B7-2, especially in the granulomas.	CD80|CD86	increase	high increase
8757634	In further studies centering on lymphokine production, we showed that LP T cells from inflamed Crohn's disease mucosa manifest increased IFN-gamma secretion compared with control LP T cells, particularly when stimulated via the CD2/CD28 pathway.	IFNG	increase
8757634	In contrast, IL-4 and IL-5 production by Crohn's disease LP T cells was decreased compared with that of control LP T cells.	IL4|IL5	decrease
8757634	Of interest, IL-2 production by Crohn's disease LP T cells was also reduced, as was IL-2 production by peripheral blood T cells.	IL2	decrease
8794795	IL-4 mRNA expression is decreased in intestinal tissue from CD patients, while IL-10 mRNA expression is decreased in majority of UC patients, suggesting different immunopathogenesis of the two diseases.	IL4	decrease
9026483	Increased production of tumour necrosis factor-alpha interleukin-1 beta, and interleukin-6 by morphologically normal intestinal biopsies from patients with Crohn's disease.	TNF|IL1B|IL6	increase
9071939	In small and large intestine lamina propria, expression of alpha 4 beta 7+ on CD3+ cells was extensive, although it was decreased in CD (p &lt; 0.03), UC (p &lt; 0.05), and inflammatory controls (p &lt; 0.05).	ITGA4|ITGB7	decrease
9161479	In patients with Crohn's disease and ulcerative colitis, the production of interleukin 8 by peripheral blood mononuclear cells and inflamed mucosa was higher than in controls (P &lt; 0.01) without statistical difference between Crohn's disease and ulcerative colitis.	CXCL8	increase
9176073	In Crohn's disease, inflammation is presumably sustained by an increased production of proinflammatory cytokines, in particular tumour necrosis factor alpha (TNF alpha) and interleukin 1 beta (IL 1 beta).	TNF|IL1B	increase
9358773	In situ hybridization showed a marked increase in cells expressing KGF mRNA throughout the lamina propria in both UC and Crohn's tissue.	FGF7	increase	high increase
9361176	The observed correlation between disease activity and expression of the IL-8 gene in active CD colitis but not in UC and the increased IL-8 protein concentrations in affected intestinal segments of IBD as compared with the non-inflamed IBS indicate a possible transient IL-8 gene expression or altered mRNA stability in UC and CD, as is well known for other cytokines, such as IL-2.	CXCL8|IL2	increase
9468102	Crohn's disease and ulcerative colitis showed significantly increased expression of IL-1beta, IL-6, IL-8 and TNF-alpha mRNA as compared with controls (p &lt; 0.05).	IL1B|IL6|CXCL8|TNF	increase
9473377	ICAM-1 and ICAM-2 expression was increased in Crohn's disease colon and ileum compared with normals.	ICAM1|ICAM2	increase
9679035	COX-2 expression was absent from normal colon, whereas in Crohn's colitis and ulcerative colitis, COX-2 was observed in apical epithelial cells and in lamina propria mononuclear cells.	PTGS2	increase
9744082	Here we demonstrate a strikingly increased expression of CTGF mRNA in surgical specimens of patients suffering from two forms of IBD, Crohn's disease and ulcerative colitis.	CTGF	increase	high increase
9795455	However, an overexpression of this beta 7 integrin member was observed on CD25+ T cell subsets from lamina propria of left hemicolon, in CD versus controls.	ITGB7	increase
9828841	Reduced expression of p120 protein was also found at the margins of ulcerated mucosa in all cases of active ulcerative colitis and in 75 per cent of those with active Crohn's disease.	CTNND1	decrease
9923802	On Northern blot analysis, 94% of the CD samples exhibited enhanced TGF-beta1, TGF-beta3, and TbetaR-II mRNA expression compared with controls.	TGFB1|TGFB3|TGFBR2	increase
9928378	It was found that LP macrophages in Crohn's disease (CD) and ulcerative colitis (UC) display high levels of NF-kappa B DNA-binding activity accompanied by an increased production of interleukin (IL)-1, IL-6, and tumor necrosis factor (TNF) alpha.	IL1A|IL6|TNF	increase
9928378	Western blot studies showed an increased expression of the p50 and c-rel subunits of NF-kappa B; however, the most striking finding was an increased expression level of NF-kappa B p65 in patients with CD and UC.	RELA	increase
9931770	There was a marked overexpression of TGF-beta 1, TGF-beta 3 and T beta R-II in 94% of the Crohn's disease tissue samples.	TGFB1|TGFB3|TGFBR2	increase	high increase
10028446	Nevertheless, MUC1 mRNA expression was significantly decreased in the involved ileal mucosa of patients with Crohn's disease when compared to the healthy mucosa (p = 0.02).	MUC1	decrease
10028446	Moreover, the expression levels of MUC3, MUC4, and MUC5B were significantly lower in both healthy and involved ileal mucosa of patients with Crohn's disease compared to controls (p &lt; or = 0.05).	MUC3|MUC4|MUC5B	decrease
10028446	The decrease of expression levels of some mucin genes (more particularly MUC3, MUC4, and MUC5B) in both healthy and involved ileal mucosa suggests a primary or very early mucosal defect of these genes in CD.	MUC3|MUC4|MUC5B	decrease
10352304	IL-18, a novel immunoregulatory cytokine, is up-regulated in Crohn's disease: expression and localization in intestinal mucosal cells.	IL18	increase
10370639	Inflamed mucosa of patients with active ulcerative colitis (16.27 +/- 10.39, p = 0.003, n = 6) and active Crohn's disease (9.88 +/- 5.98, p &lt; 0.012, n = 9) showed a significantly higher spontaneous production of VEGF by colonic mucosa than normal mucosa of controls (3.16 +/- 1.63, n = 8).	VEGFA	increase
10384110	Bioactive IL-18 expression is up-regulated in Crohn's disease.	IL18	increase
10524640	Acute vascular lesions involving mainly serosal venules and capillaries were present in 63% of patients with CD vs 3/36 controls and were associated with PAI-1 expression.	SERPINE1	increase
10535602	Studies to date have demonstrated that IL-8, MCP-1, and ENA-78 are highly expressed in the intestinal mucosa in areas of active Crohn's disease and ulcerative colitis.	CXCL8|CCL2|CXCL5	increase	high increase
10623652	Surprisingly, alpha1 and alpha3 remained strongly expressed by all villus cells, whereas alpha2, normally expressed in the bottom of the crypts in control and uninflamed CD specimens, was lacking in inflamed CD specimens.	LAMA2	decrease
10623652	However, this loss of alpha2 expression was associated with a significant up-regulation of both alpha1 and alpha3 expression in the crypts of inflamed CD specimens.	LAMA2|LAMA1|LAMA3	decrease|increase|increase
10623895	Increased gelsolin expression and retarded collagen lattice contraction with smooth muscle cells from Crohn's diseased intestine.	GSN	increase
10623895	By Western blot analysis Crohn's SMC express more gelsolin, an actin-binding protein found elevated in cells exhibiting increased cell motility.	GSN	increase
10623895	Crohn's SMC show increased expression of gelsolin, which may be associated with a diminished capacity to reorganize collagen fiber bundles.	GSN	increase
10630438	Increased expression of IRF-1 in lamina propria mononuclear cells from patients with Crohn's disease may be relevant to the pathogenesis of Crohn's disease.	IRF1	increase
10645662	In particular, Crohn's disease is characterized by an increased production of IFN-gamma, while in ulcerative colitis an increased production of IL-5 is observable.	IFNG	increase
10667419	Decreased expression of protectin (CD59) in gut epithelium in ulcerative colitis and Crohn's disease.	CD59	decrease
10667419	In patients with Crohn's disease, the epithelial expression of protectin was decreased in diseased areas of gut while the expression did not significantly differ from that in controls in macroscopically normal areas.	CD59	decrease
10667419	The reduction in epithelial expression of protectin in patients with ulcerative colitis or Crohn's disease may render epithelial cells vulnerable to complement lysis and lead to the destruction of gut epithelium as seen typically in these diseases.	CD59	decrease
10688106	Activated mononuclear cells expressing interleukin-2 (IL2) receptors (IL2-Rs) heavily infiltrate the Crohn's disease (CD) gut wall.	IL2	increase
10706732	Furthermore, fractalkine mRNA expression was significantly up-regulated in the intestine during active Crohn's disease.	CX3CL1	increase
10719056	Compared with controls, tissues in CD showed high levels of TNFalpha and IFNgamma mRNA expression both in inflamed and non-inflamed tissues, and showed high levels of IL-10 mRNA expression in inflamed tissues.	TNF|IFNG|IL10	increase
10719056	These findings suggest the overexpressions of TNFalpha and IFNgamma in CD, and less producibility of IL-10 against these cytokine might lead to development of severe CD.	TNF|IFNG	increase
10792371	Inflamed mucosa of both Crohn's disease and ulcerative colitis show increased production of both MMP-3 and its tissue inhibitor, which correlates very well with production of IL-1beta, IL-6, TNF-alpha and IL-10.	MMP3	increase
10861266	MMP-1 and MMP-3 mRNA expression correlated well with the histological degree of acute inflammation, resulting in more than 15-fold increased MMP-1 and MMP-3 mRNA levels in inflamed versus normal colon samples from patients with ulcerative colitis and Crohn's disease.	MMP1|MMP3	increase
10935652	CD tissue was characterized by CD11a-, CD11c-, and ICAM-1-expressing cells.	ICAM1	increase
10940277	However, we found increased numbers of NK-1R expressing lymphoid cells in IBD tissue, aberrant negative epithelial expression of NK-1R in UC, and increased expression of NK-1R in CD myenteric plexus.	TACR1	increase
11073811	Our findings demonstrate that in the normal human intestine NK-1R and NK-2R are expressed in multiple cell types, which are endowed with different physiological functions; in addition, they demonstrate that both NK-1R and NK-2R are up-regulated in patients with Crohn's disease and ulcerative colitis.	TACR1|TACR2	increase
11081530	Expression of tumour necrosis factor-alpha (TNF-alpha) is increased in patients with Crohn's disease.	TNF	increase
11093955	We conclude that increased IGF-I expression in multiple mesenchymal cell subtypes and increased numbers of cells with fibroblast/myofibroblast phenotype are involved in fibrosis associated with CD.	IGF1	increase
11113073	These findings suggest that infiltrated macrophages in the inflamed intestinal mucosa in CD produce IL-18, and that macrophage-derived IL-18 may serve as a potent regulatory factor for intestinal mucosal lymphocytes, thereby contributing to chronic intestinal inflammation in CD.	IL18	increase
11127933	Analysis of the types of immune response ongoing in the inflamed intestine has revealed that in Crohn's disease there is predominantly a T-helper cell type 1 response, with exaggerated production of interleukin (IL)-12 and interferon (IFN)-gamma, whereas in ulcerative colitis the lesion seems more of an antibody-mediated hypersensitivity reaction.	IL12A|IL12B|IFNG	increase	high increase
11127933	In both Crohn's disease and ulcerative colitis mucosa, IL-1gamma, IL-6, IL-8 and tumour necrosis factor (TNF)-alpha are produced in excess, and the production of free radicals accompanying the influx of nonspecific inflammatory cells into the mucosa is above the normal range.	IL18|IL6|CXCL8|TNF	increase
11181568	Other genes over-expressed in both UC and CD included the REG gene family and the calcium-binding S100 protein genes S100A9 and S100P.	S100A9|S100P	increase
11181568	The natural antimicrobial defensin DEFA5 and DEFA6 genes were particularly over-expressed in CD.	DEFA5|DEFA6	increase	high increase
11246611	Much has been learned about the down-regulation of E-cadherin expression in gastrointestinal tumours, Barrett's oesophageal dysplasia, and Crohn's disease, but the functions of this molecule in normal gastrointestinal mucosa are less known.	CDH1	decrease
11247889	All specimens expressed COX-2 mRNA, with some 6-8-fold increase in inflamed tissues on densitometric analysis (both UC and Crohn's) compared with controls.	PTGS2	increase
11282552	A local increase of interleukin-18 (IL-18) expression has been recently demonstrated in Crohn's disease (CD), suggesting a role for mature IL-18 (cleaved by ICE protease) in the induction of proinflammatory cytokines and Th1 polarization observed in CD lesions.	IL18	increase
11282552	We showed increased IL-18 production in chronic CD lesions and identified epithelial cells and macrophages as IL-18-producing cells.	IL18	increase
11292612	Insulin-like growth factor (IGF)-I and its binding protein IGF binding protein 5 (IGFBP-5) were highly expressed in inflamed and fibrotic intestine in experimental Crohn's disease.	IGF1|IGFBP5	increase	high increase
11298781	Infiltrating cells at the colonic mucosa in UC and CD expressed MIF.	MIF	increase
11311942	Reg IV mRNA expression is significantly up-regulated by mucosal injury from active Crohn's disease or ulcerative colitis.	REG4	increase
11375948	hPepT1 expression occurs aberrantly in the colon with chronic ulcerative colitis (6 patients) and Crohn's disease (4 patients), but not in normal colon (4 patients) or colon with microscopic colitis (4 patients).	SLC15A1	increase
11413108	Bax expression in CD, but not UC, LPT was significantly lower than in control LPT, resulting in a significantly higher Bcl-x(L)/Bax ratio.	BAX	decrease
11413108	In CD LPT, a low Bax expression and a high Bcl-x(L)/Bax ratio favour resistance to apoptosis and may contribute to the chronicity of inflammation.	BAX	decrease	high decrease
11440632	However, the pathogenesis of enhanced spontaneous transcription of IL-8 by the bowel in patients with Crohn's disease is undefined.	CXCL8	increase
11510965	As compared with controls, a strongly enhanced expression of clusterin was found in CD tissues, correlating with disease activity.	CLU	increase	high increase
11510965	Enhanced expression of clusterin by crypt epithelia might reflect a cytoprotective function of the protein in order to prevent further injury of the intestinal mucosal barrier in CD.	CLU	increase
11515847	It has recently been suggested that Crohn's Disease (CD) is associated with an exaggerated T helper 1 cytokine response as manifest by increased production of interleukin-12 (IL-12) and interferon-gamma (IFN-gamma).	IL12A|IL12B|IFNG	increase
11515847	In contrast, expression of the IL-12 p40 homologue, EBI3, is up-regulated in nearly all UC cases and in a subset of CD.	EBI3	increase
11570528	Both in murine models and by study of Crohn disease itself, we have shown that Crohn inflammation is due to a Th1 T-cell abnormality involving overproduction of interleukin (IL)-12, interferon (IFN-gamma, and tumor necrosis factor (TNF)-alpha.	IL12A|IL12B|IFNG|TNF	increase
11709514	Our results demonstrate that increased expression of IL-16 in T cells and mast cells in active Crohn's disease is associated with increased numbers of CD4+ lymphocytes.	IL16	increase
11720008	In Crohn's disease, intestinal lamina propria (LP) T cells overproduce TNF-alpha and IFN-gamma, and clinical and animal studies indicate that this is pathogenic.	TNF|IFNG	increase
11742810	Normal intestinal myofibroblasts released predominantly TGF-beta(3) and ulcerative colitis myofibroblasts expressed both TGF-beta(1) and TGF-beta(3), whereas in myofibroblast cultures from fibrotic Crohn's disease tissue, there was significantly lower expression of TGF-beta(3) but enhanced release of TGF-beta(2).	TGFB3|TGFB2	decrease|increase
11742810	In conclusion, the enhanced release of TGF-beta(2) but reduced expression of TGF-beta(3) by Crohn's disease intestinal myofibroblasts, together with their enhanced proliferative capacity, may lead to the development of intestinal strictures.	TGFB3|TGFB2	decrease|increase
11781288	TNFR2 expression was up-regulated in CEC in both human ulcerative colitis and Crohn's disease.	TNFRSF1B	increase
11923606	Expression of ICAM-1 and NFkappaB, increased in patients with both CD and UC, was unaltered by interleukin 1beta.	ICAM1	increase
11941933	The present data indicate, that the increased VEGF expression within the epithelium and the interstitial accumulation of VEGF-producing leukocytes in inflamed mucosa may play an important role in the inflammatory mechanisms of Crohn's disease and ulcerative colitis.	VEGFA	increase
11953335	In CD mucosa, a Th1 response with high IL-12 and IFNgamma production prevails, while in UC a humoral immunity appears to be predominant.	IL12A|IL12B|IFNG	increase	high increase
11981338	The constitutive expression of galectin-3 is downregulated in the intestinal epithelia of Crohn's disease patients, and tumour necrosis factor alpha decreases the level of galectin-3-specific mRNA in HCT-8 cells.	LGALS3	decrease
11981338	Downregulation of galectin-3 in the intestinal epithelium of Crohn's disease patients may be a consequence of enhanced TNF-alpha production by inflammatory cells, thereby contributing to the pathophysiology of the disease.	LGALS3	decrease
12064812	HD-5 mRNA expression was enhanced in both idiopathic and nonidiopathic inflammatory states of the large bowel [32% of control vs 73% of unspecific colitis, 69% of Crohn's disease (CD) and 73% of ulcerative colitis (UC)], whereas HD-6 was specifically related to CD and UC (14% in controls vs 20% in unspecific coltis, 49% in CD and 42% in UC).	DEFA5|DEFA6	increase
12109591	One of the most consistent and dramatic findings in both experimental and human inflammatory bowel disease (e.g., Crohn's disease, ulcerative colitis) is the enhanced expression of the inducible isoform of nitric oxide synthase (iNOS) and the sustained overproduction of the free radical nitric oxide (NO).	NOS2	increase
12169983	HBD-2 transcript was expressed differentially, with 18% of control biopsies positive as opposed to 34% in Crohn's disease and 53% in ulcerative colitis.	DEFB4A	increase
12171960	Western blots and immunohistochemical staining revealed an increase in STAT1 expression and activation in mucosal samples from ulcerative colitis and to a lesser extend in Crohn's disease patients.	STAT1	increase
12172923	Increased expression of interleukin-12 receptor beta(2) on lamina propria mononuclear cells of patients with active Crohn's disease.	IL12RB2	increase
12172923	Our data indicate that increased mucosal expression of IL-12R beta(2) on LPMNC in CD but not in UC may be the result of B7-1 costimulation.	IL12RB2	increase
12377803	Increased mucosal tumour necrosis factor alpha production in Crohn's disease can be downregulated ex vivo by probiotic bacteria.	TNF	increase
12477762	In the inflamed mucosa of active UC and CD patients, IL-17 expression was clearly detectable in CD3(+) T cells or CD68(+) monocytes/macrophages.	IL17A	increase
12477762	IL-17 mRNA expression was not detected in normal mucosa but was detectable in the mucosa from active UC and CD patients.	IL17A	increase
12492197	IL-12Rbeta2 expression was significantly greater in LPL-CD compared with LPL-NL.	IL12RB2	increase
12517728	LPMC from involved ileal, Crohn's disease produced, in both non-stimulated and stimulated conditions, more IFN-gamma and IL-12p70 than LPMC from non-involved tissue or from control patients.	IFNG|IL12A|IL12B	increase
12560852	These findings demonstrate a transcriptionally regulated suppression of NHE-1 in both UC and CD.	SLC9A1	decrease
12574843	In Crohn's disease, tenascin is also strongly expressed in the submucosa and in smooth muscle cells of the muscularis mucosae and propria, especially in areas of stricture.	TNC	increase	high increase
12594843	CD80 expression was enhanced on the majority of DC-SIGN(+) DC in CD patients, whereas only a proportion of the CD83(+) DC co-expressed CD80 in CD as well as in normal tissue.	CD80	increase
12615922	Furthermore, the STAT3 regulated protein, SOCS3, is also constitutively expressed in Crohn's patients but not in healthy volunteers.	SOCS3	increase
12642362	Furthermore, immunohistochemical analysis showed marked COX-2 expression in the whole arterial wall of vessels from CD patients.	PTGS2	increase	high increase
12651627	We have recently shown that, compared to myofibroblasts obtained from normal and ulcerative colitis tissue, myofibroblasts isolated from fibrotic Crohn's disease mucosal samples express significantly lower amounts of transforming growth factor (TGF)-beta 3, but the expression of TGF-beta 2 was significantly greater.	TGFB3|TGFB2	decrease|increase
12678335	In colonic specimens, IL-17 mRNA expression was increased in moderately and severely active UC (P = 0.03) and in all degrees of activity in CD (P &lt; 0.04).	IL17A	increase
12678335	The expression of both IL-12 and IL-17 mRNA is induced in active UC and CD and may thus be involved in sustaining the intestinal inflammation in IBD.	IL12A|IL12B|IL17A	increase
12699425	CCR4 expression on memory T cells was significantly lower in UC than in CD or normal controls, and that of memory CD4+ T and beta 7(high) memory CD4+ T cells was significantly higher in CD than in UC or normal controls.	CCR4	increase
12699425	CCR4 expression on memory CD4+ T cells exhibited significant positive correlation with disease activity in CD, and this decreased significantly after treatment.	CCR4	increase
12699425	CCR5 and CXCR3 expression on memory CD8+ T cells was significantly lower in CD than in normal controls.	CCR5|CXCR3	decrease
12706406	The expression of IL-16 is increased in inflammatory bowel disease, in particular in Crohn's disease.	IL16	increase
12734354	Our results indicate that M-DC8(+) cells are cells of DC phenotype in inflamed mucosa-associated lymphoid tissue that may contribute to the high level of TNF-alpha production in Crohn's disease.	TNF	increase	high increase
12740340	Increased CARD15 expression was detected in Crohn's disease lesions.	NOD2	increase
12740340	Both intestinal epithelial cells, macrophages, and their derivatives overproduced CARD15 in Crohn's disease.	NOD2	increase
12740340	To further assess CARD15 expression by intestinal epithelial cells, we performed RT-PCR on freshly isolated intestinal epithelial cells, and showed that these cells isolated from Crohn's disease samples contained more CARD15 mRNA than intestinal epithelial cells from controls.	NOD2	increase
12740340	We have demonstrated that colonic involvement in active Crohn's disease is associated with increased CARD15 gene expression in both macrophages and intestinal epithelial cells.	NOD2	increase
12819006	An up-regulated expression of RELP was seen in epithelial cells of inflammatory mucosa in ulcerative colitis and Crohn's disease, in regenerating epithelial borders of gastric ulcers, and in metaplastic epithelium in the antrum and the esophagus.	REG4	increase
12840152	IL-15 is also overproduced in inflamed CD tissue.	IL15	increase
12851870	NOD2 mRNA was enriched in crypts compared with villi, and in situ, Paneth cells were the most prominent cells expressing NOD2 in normal and CD-affected intestinal tissue, where they also strongly expressed tumor necrosis factor alpha (TNFalpha) RNA.	TNF	increase	high increase
12859727	The authors have previously shown that production of interleukin (IL)-18 was increased in the inflamed mucosa of patients with Crohn's disease (CD) and blockade of IL-18 ameliorated the murine model of CD.	IL18	increase
12875900	Crohn's disease, one form of IBD, appears to involve an exagerated T helper-1 (Th1) lymphocyte phenotype, characterised by production of interleukin (IL)-2 and interferon (IFN)-gamma, that drives the inflammation.	IL2|IFNG	increase
12876555	Through the study of patients and mouse models, it has emerged that Crohn's disease is driven by the production of interleukin-12 (IL-12) and interferon-gamma (IFN-gamma), whereas ulcerative colitis is probably driven by the production of IL-13.	IL2|IFNG	increase
12902844	Mucosal HBD-1 expression was marginally decreased in both CD and UC.	DEFB1	decrease
12920831	Expression of IL-18 decreased in inactive CD (n = 9) or UC (n = 11) compared with active state of the same patients, and the difference in CD had significance.	IL18	increase
14502788	A Th1 predominance, which associated with high IL-12 expression, was also found, at both clonal and immunohistochemical level, in the gut of patients with Crohn's disease.	IL12A|IL12B	increase	high increase
14517348	IFN-gamma is one of the principle cytokines secreted by lamina propria cells in inflamed mucosa and elevated levels of the transcription factor required for IFN-gamma signaling, STAT1 (signal transducer and activator of transcription 1), are present in the colonic mucosa of patients with ulcerative colitis and Crohn's disease.	STAT1	increase
14605569	A lamina propria overexpression of matrix metalloproteinase-1 was found in involved compared with uninvolved Crohn's disease areas and normal tissue, and a significant positive correlation between matrix metalloproteinase-1 expression and enterocyte apoptosis was found in Crohn's disease inflamed areas.	MMP1	increase
14605835	Compared to not-inflamed mucosa the vast majority of active CD tissue samples expressed significantly elevated transcript levels of IL-1beta, IL-8, IL-23, MRP-14, MIP2alpha, and MMP-1.	IL1B|CXCL8|IL12B|IL23A|S100A9|CXCL2|MMP1	increase
14613754	Spontaneous production of IL-8 was significantly higher in HISM cells isolated from Crohn's bowel compared to control bowel.	CXCL8	increase
14613754	In contrast to IL-8, spontaneous production of monocyte chemotactic protein (MCP-1) was significantly lower in Crohn's HISM cells as compared to normal cells and exposure to OxLA did not increase its production.	CCL2	decrease
15037212	Type 1, or cellular, immune response is characterized by overproduction of TNF-alpha, IFN-gamma, IL-1, IL-2 and IL-8 and is the underlying immune mechanism of psoriasis, alopecia areata, rheumatoid arthritis, Crohn's disease, multiple sclerosis, insulin-dependent diabetes mellitus and experimental autoimmune uveitis (EAU).	TNF|IFNG|IL1B|IL2|CXCL8	increase
15095125	Indeed, Crohn's disease of the terminal ileum, especially if associated with a NOD2 mutation, is characterised by a diminished alpha-defensin (human defensin 5 and 6) expression, and in inflamed Crohn's colitis, in contrast to ulcerative colitis, the beta-defensin (human beta-defensins 2 and 3) response is reduced.	DEFA5|DEFA6|DEFB4A|DEFB103B|DEFB103A	decrease
15166002	Colon mucosa of patients both with spondyloarthritis and Crohn's disease is enriched with macrophages expressing the scavenger receptor CD163.	CD163	increase
15166002	Colon mucosa of both patients with SpA and Crohn's disease, but not ulcerative colitis, showed increased numbers of macrophages expressing the scavenger receptor CD163.	CD163	increase
15166002	Macrophages expressing the scavenger receptor CD163 are increased in colonic mucosa in SpA and in Crohn's disease, highlighting the relationship between these entities.	CD163	increase
15201577	Increased production of granulocyte-macrophage colony-stimulating factor in Crohn's disease--a possible target for infliximab treatment.	CSF2	increase
15201577	GM-CSF production was increased in Crohn's disease patients compared with healthy controls (P = 0.02) and correlated with the CDAI (Spearman rho = 0.65, P = 0.001).	CSF2	increase
15207783	A higher fraction of cells also express the TL1A receptor DR3 in ulcerative colitis and Crohn's disease.	TNFRSF25	increase
15251133	Deregulated overproduction of IL-6 has been found to play pathological roles in chronic inflammatory diseases such as rheumatoid arthritis, Castleman's disease, juvenile idiopathic arthritis and Crohn's disease.	IL6	increase
15256831	Northern blot analysis revealed an average 5-fold increase in CTGF mRNA expression in 89% (25/28) of CD tissue samples by comparison with normal controls (p &lt; 0.0001).	CTGF	increase
15303463	Analysis of the inflammed mucosa from patients with Crohn disease (CD) and ulcerative colitis (UC) have shown increased expression of certain proinflammatory cytokines such as interleukin-1 (IL-1), interleukin 6 (IL-6) and TNF-alpha.	IL6|TNF	increase
15306587	CCR2 expressing CD4+ T lymphocytes are preferentially recruited to the ileum in Crohn's disease.	CCR2	increase
15306590	(1) T-bet expression of CD4+ LPMCs was increased in CD compared with UC and NL.	TBX21	increase
15322210	Although Crohn's disease (CD) is associated with low IL-4 production by T-bet-expressing Th1 cells in the lamina propria, surprisingly a higher expression of c-Maf in these cells was found as compared with control patients.	IL4|MAF	decrease|increase
15452158	Gastrin releasing peptide receptor expression is decreased in patients with Crohn's disease but not in ulcerative colitis.	GRPR	decrease
15483662	Similarly, variation in IL12B might be involved in susceptibility to Crohn's disease (CD), a chronic inflammatory bowel disorder associated with high IL-12 expression.	IL12A|IL12B	increase
15492753	In inflamed mucosa, small mononuclear cells predominantly expressed CCR5 and CXCR3, the receptors selectively expressed on Th1 cells, without significant differences between Crohn's disease and ulcerative colitis.	CCR5|CXCR3	increase
15544627	Increased expression of receptor activator of NF-kappaB ligand (RANKL), its receptor RANK and its decoy receptor osteoprotegerin in the colon of Crohn's disease patients.	TNFSF11|TNFRSF11A|TNFRSF11B	increase
15618294	The colonic expression of the constitutive beta-defensin 1 is also decreased in the inflamed colonic mucosa, but this decrease is less specific to Crohn's disease, as it can also be found in ulcerative colitis patients.	DEFB1	decrease
15654782	Average expression of the IFN-gamma inducible transcription factor STAT-1 was increased in Crohn's disease as compared to patients with ulcerative colitis and control patients.	STAT1	increase
15674109	Expression of interleukin-12-related cytokine transcripts in inflammatory bowel disease: elevated interleukin-23p19 and interleukin-27p28 in Crohn's disease but not in ulcerative colitis.	IL23A|IL27	increase
15674109	The stimulatory effects of these cytokines on naive T cells in addition to a strongly synergistic action with IL-12 to trigger interferon-gamma production may contribute to the perpetuation of the inflammatory process in patients with CD.	IFNG	increase
15674109	Notably, increased expression of IL-23 and IL-27 transcripts in CD suggests a T helper 1-dominated immunologic function in this disease.	IL23A|IL12B|IL27	increase
15685091	In the cases of Crohn's disease, the mucosa expressed increased INF-gamma and IL-10 compared with controls (respective medians: 23.03 vs. 1.87 p=0.04 and 20.61 vs. 2.13 p=0.08).	IFNG|IL10	increase
15685091	During Crohn's disease, the expression of both IL-10 and INF-gamma was increased and strongly correlated, compared with the controls.	IFNG|IL10	increase
15735428	Interleukin (IL)-15 is overexpressed in intestinal tissue with active Crohn's disease (CD).	IL15	increase
15741928	Crohn's disease is a T helper type 1 response immune disease characterized by increased production of interleukin-12 tumor necrosis factor-a (TNF-a), and interferon-g.	IL12A|IL12B|TNF|IFNG	increase
15765404	IL-21 was detected in all samples, but its expression was higher at the site of disease in CD in comparison with UC and controls.	IL21	increase
15804950	The expression of MMP-1 was significantly increased in the CD group (9.21 i 6.02 vs.6.02 i 1.98), whereas expression of MMP-13 showed no difference in both groups.	MMP1	increase
15814728	Our data show that the TL1A/DR3 pathway plays a dominant role in the ultimate level of cytokine-induced IFN-gamma production by CCR9+ mucosal and gut-homing PB T cells and could play an important role in Th1-mediated intestinal diseases, such as Crohn's disease, where increased expression of IL-12, IL-18, TL1A, and DR3 converge in the inflamed intestinal mucosa.	IL12A|IL12B|IL18|TNFSF15|TNFRSF25	increase
15827446	TNF-alpha overexpression even in remission suggests a key role of this cytokine in CD pathogenesis and is possibly a feature that allows one to differentiate CD from UC.	TNF	increase
16012934	DCs from inflamed tissue of patients with Crohn's disease expressed significantly higher levels of the maturation/activation marker CD40.	CD40	increase
16012934	In Crohn's disease, but not ulcerative colitis, more colonic DCs produced IL-12 and IL-6.	IL12A|IL12B|IL6	increase
16099792	Integrin beta3 expressing macrophages infiltrated inflamed mucosa in UC and CD; in contrast, there was no expression of integrin beta3 on intestinal macrophages in normal mucosa.	ITGB3	increase
16099792	Increased OPN expression facilitates cytokine production and is closely involved in the Th1 immune response associated with CD.	SPP1	increase
16118351	Increased expression of the CCR7 ligands CCL19 by DC themselves as well as CCL21 by reticular cells and lymphatic vessels was observed in Crohn's disease, thereby causing the matured DC to be trapped at the site of inflammation.	CCL19|CCL21	increase
16189151	Augmented expression of secondary lymphoid tissue chemokine and EBI1 ligand chemokine in Crohn's disease.	CCL19|CCL21	increase
16189151	CD MLNs had increased expression of SLC and ELC, mainly in HEVs, mature DCs, and lymphatic vessels, inducing T cell hyperplasia.	CCL19|CCL21	increase
16195423	In active Crohn's disease, expression of IGF-I and the alpha(v)beta(3)-integrin receptor ligands fibronectin and vitronectin is increased.	IGF1|FN1|VTN	increase
16215992	CCL20 expression was significantly increased in inflamed colonic lesions in Crohn's disease and correlated significantly with the IL-8 mRNA expression in these lesions (r = 0.71) but was downregulated in CRC metastases.	CCL20	increase
16260731	The modulation of intracellular NOD2 pathways by IL-32, but not cell-surface TLRs, and the marked expression of IL-32 in colon mucosa suggest a role of IL-32 in the pathogenesis of Crohn's disease.	IL32	increase
16374252	We conclude that CD but not ulcerative colitis is associated with high levels of both IL-12p70 and IL-23 secretion as well as the secretion of downstream effector cytokines, and that this cytokine production is down-regulated following administration of IL-12p40 mAb.	IL12A|IL12B|IL23A	increase
16374253	In active disease, a high expression of CD146 was observed on endothelial cells in intestinal biopsies from both CD and UC.	MCAM	increase	high increase
16405540	Increased expression of the chemokine fractalkine in Crohn's disease and association of the fractalkine receptor T280M polymorphism with a fibrostenosing disease Phenotype.	CX3CL1	increase
16405540	There was also a significant increase in fractalkine mRNA expression in inflamed lesions of CD patients when compared to noninflamed colonic mucosa (p = 0.02).	CX3CL1	increase
16405540	The expression of the chemokine fractalkine is upregulated by proinflammatory cytokines and enhanced in inflamed CD lesions.	CX3CL1	increase
16487255	Our findings offer a novel strategy to prevent excessive production of TNF-alpha in Crohn's disease.	TNF	increase
16537974	IL-22 mRNA expression was increased in inflamed colonic lesions of patients with Crohn's disease and correlated highly with the IL-8 expression in these lesions (r = 0.840).	IL22	increase
16670534	A mucosal GFAP expressing EGC population is dramatically increased in CD.	GFAP	increase	high increase
16707469	These findings also hint at a possible use of HDIs in inflammatory diseases, which are associated with the overproduction of TNF-alpha, such as rheumatoid arthritis or Crohn's disease.	TNF	increase
16760750	Crohn's disease is associated with a Th1 T cell-mediated response, characterized by enhanced production of interferon-gamma and tumor necrosis factor-alpha.	IFNG|TNF	increase
16777061	Interestingly, in mucosa from several cases of Crohn's disease, ASC was highly expressed without stimulation, and IL-8 was stably secreted with no regulation by LPS.	PYCARD	increase	high increase
16873088	In conclusion, TNFalpha and syndecan-1 expression is increased in the intestinal mucosa of patients with CD.	SDC1|TNF	increase
16938718	A positive and significant correlation was found between MMP-13 expression and the histological inflammation scores in mucosal samples from patients with CD (r = 0.74, p &lt; 0.0001) or UC (r = 0.62, p &lt; 0.0001).	MMP13	increase
16938718	Our findings demonstrating the absence of MMP-13 expression in non-inflamed colonic mucosa or in acute diverticulitis, as well as a positive correlation between elevated MMP-13 expression and histological criteria of inflammation in patients with inflammatory bowel diseases (CD and UC) suggest a role of the protease in the pathogenesis of these latter processes.	MMP13	increase
16952544	Compared with the Th1 cytokines produced by LPMCs from Crohn's disease, CVID patients did not produce excess amounts of interleukin-23, interleukin-17, or tumor necrosis factor-alpha.	IL23A|IL12B|IL17A|TNF	increase
16989824	In the human small intestine, Paneth cells are secretory epithelial cells that express the antimicrobials human alpha-defensin-5 (HD5), HD6, lysozyme and secretory phospholipase A(2) (sPLA(2)), and recent studies have implicated reduced HD5 and HD6 expression levels in the pathogenesis of ileal Crohn's disease.	DEFA5|DEFA6	decrease
17028666	Overproduction of IL-6 has been implicated in the disease pathology of several inflammatory and autoimmune disorders, including rheumatoid arthritis, Castleman's disease, Crohn's disease and systemic-onset juvenile idiopathic arthritis.	IL6	increase
17124531	High expression of the immunoproteasome subunits beta1i and beta2i is characteristic of the inflamed mucosa of CD.	PSMB9|PSMB10	increase	high increase
17124531	Finally, increased expression of the NF-kappaB family member c-Rel in the inflamed mucosa of CD patients suggests that p50/c-Rel is important for IFN-gamma-mediated induction of immunoproteasomes via IL-12-driven Th1 responses.	REL	increase
17148664	Epithelial cell GH receptor expression and GH-dependent STAT5b activation and PPARgamma expression were reduced in CD colon.	GHR|PPARG	decrease
17148664	GH-dependent STAT5b activation is impaired in affected CD colon and contributes to chronic mucosal inflammation via down-regulation of local PPARgamma expression.	PPARG	decrease
17238179	IECs from CD patients express HLA-E and MICA/B comparable to that seen in normal controls but fail to express CD1d.	HLA-E|MICA|CD1D	decrease
17318554	It has been suggested that Crohn's Disease (CD) is associated with an elevated T helper 1 response as manifested by increased production of interleukin-18 (IL-18).	IL18	increase
17318554	On closer inspections, only 7/20 CD patients had an increased IL-18 protein expression in inflamed areas compared to noninflamed mucosa.	IL18	increase
17318554	IL-18 expression in active CD is heterogeneous, only a minority of patients expresses elevated levels.	IL18	increase
17362267	Immunohistochemistry analysis of intestinal biopsies from CD patients showed an increased expression of IDO, interferon-gamma, interleukin-10 and transforming growth factor-beta.	IDO1|IFNG|IL10	increase
17444956	In Crohn's disease (CD) mucosal T-cells produce increased interferon-gamma (IFN-gamma) and tumour necrosis factor-alpha (TNF-alpha) levels and TNF-alpha antibody treatment [Infliximab (Ifx)] is effective.	IFNG|TNF	increase
17449633	IL31 mRNA expression was not increased in the TNFDeltaARE mouse model of ileitis but in inflamed colonic lesions compared to non-inflamed tissue in patients with Crohn's disease (CD; average 2.4-fold increase) and in patients with ulcerative colitis (UC; average 2.6-fold increase) and correlated with the IL-8 expression in these lesions (r = 0.564 for CD; r = 0.650 for UC; total number of biopsie…	IL31	increase
17454880	Crohn's disease intestinal CD4+ T cells have impaired interleukin-10 production which is not restored by probiotic bacteria.	IL10	decrease
17454880	Crohn's disease (CD) has been associated with low mucosal interleukin (IL)-10 production, but the mechanism behind this deficiency remains unclear.	IL10	decrease
17454880	Crohn's disease intestinal CD4+ T cells display a pro-inflammatory cytokine profile with impaired production of the regulatory cytokine IL-10.	IL10	decrease
17557119	Here we provide evidence that in Crohn disease (CD) and ulcerative colitis (UC), the 2 major forms of inflammatory bowel disease (IBD), there was loss of expression of endothelial EPCR and TM, which in turns caused impairment of PC activation by the inflamed mucosal microvasculature.	PROCR|THBD	decrease
17570210	A subset of CD4(+) T cells expressing NKG2D was increased in the lamina propria from patients with CD compared with controls and patients with ulcerative colitis.	KLRK1	increase
17570210	CD4(+)NKG2D(+) T cells with a Th1 cytokine profile and expressing perforin were increased in the periphery and in the mucosa in CD.	CD4|KLRK1|PRF1	increase
17570210	CD4(+)NKG2D(+) lamina propria lymphocytes from patients with CD highly expressed interleukin-15R alpha, and interleukin-15 increased NKG2D and DAP10 expression in CD4(+)NKG2D(+) T-cell clones.	IL15RA	increase	high increase
17590175	In UC and CD patients, IL-32alpha expression was enhanced in affected mucosa compared to non-affected mucosa.	IL32	increase
17590175	Epithelial IL-32alpha expression was increased in IBD patients, and in CD patients in particular.	IL32	increase
17602907	Also, net matrix metalloproteinases-1, -2, -3 and -9 activity in inflamed inflammatory bowel disease was increased, with similar expression profiles in Crohn's disease and ulcerative colitis.	MMP1|MMP2|MMP3|MMP9	increase
17611633	In conclusion, VIPR1 was widely expressed in infiltrating inflammatory cells, especially CD3- and CD68-positive cells in ulcerative colitis mucosa and CD68-positive cells in Crohn's disease mucosa.	VIPR1	increase
17631138	CD myofibroblasts showed higher mTNF expression than control myofibroblasts.	TNF	increase
17682002	As in acute infectious colitis, interleukin (IL) 12 induced T cells from early Crohn's disease to acquire a strongly polarised T helper (Th) type 1 response characterised by high IFN-gamma production and IL12Rbeta2 chain expression.	IFNG|IL12RB2	increase	high increase
17712836	IL-21 is highly produced by activated CD4+ lymphocytes in the inflamed gut of patients with CD, where it contributes to sustaining the ongoing Th1 inflammation.	IL21	increase	high increase
17805542	Such examples include the high abundance of NOD2 expressing cells in the part of the gut most typically afflicted by Crohn's disease and the preferential deposition of crystals in the joints to where inflammation localises in gout and pseudogout.	NOD2	increase
17827066	The density of TNF-alpha(+) MCs expressing FcgammaRI or TLR4 was significantly higher in CD than in control samples.	TNF|FCGR1A|TLR4	increase
17827066	Hyperexpression of FcgammaRI and TLR4 on MCs was related to the high frequency of TNF-alpha expression in CD, suggesting the activation of MCs via these receptors in vivo.	TNF|FCGR1A|TLR4	increase	high increase||
17948930	In CD patients, with increased ileal expression of the CEACAM6 molecule acting as a receptor recognized by type 1 pilus bacterial adhesin, and with the identification of mutations in the NOD2-encoding gene, the presence of pathogenic invasive bacteria could be the link between abnormal ileal bacterial colonization and innate immune responses to invasive bacteria.	CEACAM6	increase
17948930	In a susceptible host, the sequential etiological steps of the disease induced by adherent-invasive E. coli (AIEC) are: (1) abnormal colonization via binding to the CEACAM6 receptor, which is overexpressed in the ileal mucosa of CD patients; (2) ability to adhere to and to invade intestinal epithelial cells, which allows bacteria to cross the mucosal barrier; (3) survival and replication within i…	CEACAM6	increase
18022869	PCs from patients with CD and UC expressed significantly higher levels of MMP-3 protein and transcripts than controls (P &lt; 0.0001).	MMP3	increase
18071945	Tocilizumab is expected to ameliorate the autoimmune inflammatory diseases with IL-6 overproduction and has been clinically developed as a therapeutic agent for RA, systemic-onset and articular types of JIA, Crohn's disease, etc. Tocilizumab has been shown to be effective not only for improving signs and symptoms but also for preventing joint destruction of RA.	IL6	increase
18220949	IL-21 is produced in excess in CD tissue, where it helps sustain the ongoing Th1 inflammation.	IL21	increase
18305068	In Crohn's disease patients, DEFA5 and DEFA6 mRNA expression levels were 1.9- and 2.2-fold lower, respectively, in histologically confirmed inflamed ileal mucosa after adjustment for confounders (DEFA5, p&lt;0.001; DEFA6, p = 0.001).	DEFA5|DEFA6	decrease
18308830	SEMA3C, a sympathetic nerve repellent factor, is highly expressed in the epithelium of Crohn's disease patients.	SEMA3C	increase	high increase
18334872	The expression of aldolase B was increased and the expressions of elafin and simNIPhom were decreased in inflamed colonic mucosa compared with noninflamed rectal mucosa in patients with Crohn's disease.	ALDOB|PI3|DUOXA2	decrease
18336593	In conclusion, gal-3 expression is down-regulated in CD-fistulae and stenoses as well as in IMAC in CD patients.	LGALS3	decrease
18374637	Inflamed mucosa of patients with active Crohn's disease and ulcerative colitis showed a markedly enhanced expression of VEGF and CD146, than normal mucosa of controls, indicating a possible role of angiogenesis in the pathogenesis of inflammatory bowel disease.	VEGFA|MCAM	increase	high increase
18483078	In inflamed colonic lesions of patients with Crohn's disease, an elevated IL-26 mRNA expression was found that correlated highly with the IL-8 and IL-22 expression.	IL26	increase
18483078	Immunohistochemical analysis demonstrated IL-26 protein expression in colonic T cells including Th17 cells expressing the orphan nuclear receptor RORgammat, with an increased number of colonic IL-26-expressing cells in active Crohn's disease.	IL26	increase
18483078	IL-26 modulates IEC proliferation and proinflammatory gene expression and its expression is upregulated in active Crohn's disease, indicating a role for this cytokine system in the innate host cell response during intestinal inflammation.	IL26	increase
18493620	Since its expression is upregulated during inflammation, NAMPT represents a novel clinical biomarker in acute lung injury, rheumatoid arthritis, and Crohn's disease.	NAMPT	increase
18598698	Expression of TL1A is increased in the mucosa of Crohn's disease patients and murine models of ileitis.	TNFSF15	increase
18810765	Crohn's ileitis is associated with a reduced expression of the Wnt signalling pathway transcription factor T-cell factor 4 (TCF4), which is regulating Paneth cell differentiation.	TCF7L2	decrease
18832729	PAR-1 and -2 were localized intracellularly and in close proximity to lateral surfaces beneath tight junctions, and expression was increased in colonic mucosa from individuals with Crohn's disease.	F2R|F2RL1	increase
18832832	ASBT expression was comparably low both in gallstone (47% of controls, p = 0.0093) and Crohn's disease (42% of controls, p = 0.0008).	SLC10A2	decrease
18832832	Although the expression of ASBT was similarly diminished in both gallstone and Crohn's disease, subclinical ileal inflammation does not appear to be relevant in gallstone patients.	SLC10A2	decrease
19022342	Expression of 11beta-HSD1 was significantly elevated in inflamed tissue compared to non-inflamed colonic tissue in both, CD (2.7-fold) and UC (3.8-fold), whereas 11beta-HSD2 expression was decreased in the same samples.	HSD11B1	increase
19039087	DcR3 is over-expressed in the epithelial layer of ileum specimens in patients with Crohn's disease, both at actively inflamed and non-active sites.	TNFRSF6B	increase
19148357	The immunoexpression of cyclooxygenase 2 (COX-2) in Crohn's disease becomes more marked with progression of the disease and the presence of wild-type p53 suppresses the transcription of COX-2.	PTGS2	increase
19214581	Our aim has been to characterize the molecular mechanisms regulating the expression of the channel-forming tight-junctional protein claudin-2 in response to the pro-inflammatory cytokine tumor necrosis factor-alpha (TNFalpha), which is elevated, for example, in active Crohn's disease.	TNF	increase
19221600	Reduced expression of Paneth cell antimicrobial alpha-defensins, human defensin (HD)-5 and -6, characterizes Crohn's disease (CD) of the ileum.	DEFA5|DEFA6	decrease
19221600	TCF-4 (also named TCF7L2), a Wnt signalling pathway transcription factor, orchestrates Paneth cell differentiation, directly regulates the expression of HD-5 and -6, and was previously associated with the decrease of these antimicrobial peptides in a subset of ileal CD.	DEFA5|DEFA6	decrease
19253308	In CD biopsies, expression of ADORA3, AMPD3, P2RY13, and P2RY5 were negatively correlated with acute inflammatory score, Crohn's Disease Activity Index (CDAI) or disease chronicity; P2RY14 was positively correlated in UC.	ADORA3|AMPD3|P2RY13|LPAR6	decrease
19273624	During Crohn's disease (CD), these CD161(+) cells display an activated Th17 phenotype, as indicated by increased expression of interleukin (IL)-17, IL-22, and IL-23 receptor.	IL17A|IL22|IL23A|IL12B	increase
19281767	Comparable levels of inflammation induced both Hath1 (2.0-fold, p&lt;0.001) and KLF4 (1.8-fold for KLF4, p=0.031) mRNA expression in CD but not in UC (0.8-0.9-fold, ns).	ATOH1|KLF4	increase
19309553	Compared to HC, TNF-alpha production was significantly higher both in UC (p=0.0002) and CD (p=0.0001) patients, at baseline and after incubation with calcitriol (UC p=0.0003, CD p=0.0009).	TNF	increase
19319132	Crohn's disease (CD) is characterized by overproduction of proinflammatory cytokines like interleukin (IL)-1beta.	IL1B	increase
19333939	Finally, while the Th1-related cytokines interferon-gamma, IL-12p35, and IL-27p28 were overexpressed only in CD patients, IL-4, IL-5, and STAT-6 were also significantly increased in AS patients.	IFNG|IL12A|IL27|IL4|IL5|STAT6	increase
19357521	MMP-3 and MMP-12 transcripts and proteins, which were highly expressed in CD inflamed mucosa, decreased after treatment in those patients who responded to infliximab.	MMP3|MMP12	increase	high increase
19359426	IGF-I expression in smooth muscle is increased in both TNBS-induced colitis and Crohn's disease.	IGF1	increase
19594490	In ulcerative colitis and Crohn's disease, prostaglandins may be involved in the pathogenesis of inflammation, and increased expression of cyclo-oxygenase-2 (COX-2) has been detected.	PTGS2	increase
19637197	TL1A expression is increased in the mucosa of patients with inflammatory bowel disease and is considered a key mediator of Crohn's disease (CD).	TNFSF15	increase
19664152	Toll-like receptor (TLR)-4 expression by mDC was higher in remission and increased significantly in flaring UC and CD patients compared with remission (P &lt; 0.05) and controls (P &lt; 0.001).	TLR4	increase
19664152	The frequency of mucosal mDC (P &lt; 0.05) and the number of CD40 expressing mucosal mDC is significantly greater in UC and CD compared with non-IBD controls (P &lt; 0.001 versus P &lt; 0.01, respectively).	CD40	increase
19786142	Overexpression of IL-12 and IL-23, which share the p40 subunit, has been implicated in the pathogenesis of Crohn's disease.	IL12A|IL12B|IL23A	increase
19808657	In Crohn's disease, IGF-I and IGFBP-5 expression are increased and contribute to stricture formation through this effect on muscle growth.	IGF1|IGFBP5	increase
19818778	Here, we demonstrate increased PTPN2 expression in CD intestinal biopsy specimens and that the proinflammatory cytokine interferon (IFN)-gamma increases PTPN2 expression and activity in IEC.	PTPN2	increase
19834969	TL1A expression was markedly enhanced in LP-M phi s from CD patients compared with NC or UC patients.	TNFSF15	increase	high increase
19892711	Consistent with the in vitro findings, microRNA-7 levels were decreased in actively inflamed Crohn disease colonic tissues, where CD98 expression was up-regulated, compared with normal tissues.	SLC3A2|SLC7A5	increase
19956723	In ileal Crohn's disease (CD), expression of two neuropeptides with antimicrobial activity, PYY and CHGB, was significantly decreased before therapy compared to control ileums, and ileal PYY expression remained significantly decreased after therapy in CD responders.	PYY|CHGB	decrease
19958311	Increased IL-17 gene transcription is common to early and late CD mucosa.	IL17A	increase
20089077	IL-17 and C3 mRNA expressions were elevated significantly in the active lesions from ulcerative colitis (UC) and Crohn's disease (CD) patients.	IL17A|C3	increase
20186935	TFH cells in LPL were identified by CXCR5 expression and expressed IL-21 both in IBD and controls; however, the fraction of IL-21-positive TFH cells was higher in Crohn's disease than in ulcerative colitis and controls.	IL21	increase
20299600	Endothelial cell-specific (COX-2(-E/-E)) and myeloid cell-specific (COX-2(-M/-M)) COX-2(-/-) mice, but not wild-type mice, on the CCHF diet developed localized CD-like pathology at the ileo-ceco-colic junction that was associated with cellular infiltration, increased expression of myeloperoxidase and IL-5, and decreased IL-10 expression.	MPO|IL15|IL10	increase|increase|decrease
20299600	The CD-like pathology in COX-2(-E/-E) mice was also accompanied by increased expression of cytokines (IL-6, TNF-alpha, and INF-gamma), compared with wild-type mice and COX-2(-M/-M) mice.	IL6|TNF|IFNG	increase
20426926	The CD acquired immune profile focuses on T-helper-l (Th1) type, with increasing production of TNF-a, IL-12, Interferon-g and other specific cytokines.	TNF|IL12A|IL12B|IFNG	increase
20587550	Immunohistochemistry on tissue arrays showed that, together with CEACAM6 (carcinoembryonic antigen-related cell adhesion molecule 6) or the ER stress protein Grp78, Gp96 is also strongly expressed at the apical plasma membrane of the ileal epithelial cells of 50% of patients with CD.	CEACAM6|HSPA5|HSP90B1	increase	high increase
20587550	Gp96 is overexpressed on the apical surface of ileal epithelial cells in patients with CD and acts as a host cell receptor for OMVs, promoting AIEC invasion.	HSP90B1	increase
20688803	Conversely, CD patients with higher degree of gut inflammation had a reduced number of PCs and low expression levels of HD-5.	DEFA5	decrease
20848509	Intestinal CXCL16 expression was elevated in the TNFÎARE mouse model of ileitis and in MCMV-induced colitis (P &lt; 0.05) and in the sera and colons of patients with CD (P &lt; 0.05), where its expression correlated highly with CXCR6 and IL-8 levels (r = 0.85 and 0.89, respectively).	CXCL16	increase
21147109	The inflammatory environment in the intestinal mucosa of patients with CD contributes to the generation of a distinct population of Treg cells that are FoxP3(+) and produce IL-17.	FOXP3|IL17A	increase
21172252	Increased expression of protease-activated receptor-2 in mucosal mast cells in Crohn's ileitis.	F2RL1	increase
21172269	Association of a Nkx2-3 polymorphism with Crohn's disease and expression of Nkx2-3 is up-regulated in B cell lines and intestinal tissues with Crohn's disease.	NKX3-1	increase
21172269	mRNA and protein expression levels of Nkx2-3 were increased in CD compared with non-CD sibling and healthy controls.	NKX3-1	increase
21172269	A total of 16 sibling pairs were examined, and the mRNA and protein expression levels of Nkx2-3 from 12 of the sibling pairs (75%) were increased in the CD individual compared with the non-CD sibling.	NKX3-1	increase
21212325	Analysis of SMAD5 gene expression in human IBD patient samples revealed a significant downregulation of the gene transcript in Crohn's disease and ulcerative colitis samples.	SMAD5	decrease
21326222	When compared with control colons, the colonic mucosal gene expression of most leukocyte/endothelial adhesion molecules was upregulated and E-cadherin gene expression was downregulated in active colonic IBD (IBDc) before therapy, with no significant colonic gene expression differences between ulcerative colitis and colonic Crohn's disease.	CDH1	decrease
21326222	When compared with control ileums, the ileal gene expression of MADCAM1, THY1, PECAM1, CCL28, CXCL1, -2, -5, -6, and -11, and IL8 was increased and CD58 expression was decreased in active ileal Crohn's disease (CDi) before therapy, and none of the genes remained dysregulated after therapy in CDi responders vs. control ileums.	MADCAM1|THY1|PECAM1|CCL28|CXCL1|CXCL2|CXCL5|CXCL5|CXCL11|CXCL8|CD58	increase|increase|increase|increase|increase|increase|increase|increase|increase|increase|decrease
21336161	A further investigation evidenced an increased protein expression of activating transcription factor 3 and hypoxia-inducible transcription factor-1Î± in patients with CD as well as in Caco2 cell line stimulated by cytokines and hypoxia.	ATF3|HIF1A	increase
21342363	In CD muscle, expression of TAC1 (P &lt; 0.01), TAC4 and TACR1 (both P &lt; 0.05) were moderately upregulated.	TAC1|TAC4|TACR1	increase
21345224	Fascin overexpression was observed in both ulcerative colitis and Crohn's colitis and expression correlated with disease severity.	FSCN1	increase
21383239	Importantly, lower expression of NFIL3 was observed in CD14(+) lamina propria mononuclear cells from Crohn's disease and ulcerative colitis patients compared with control subjects.	NFIL3	decrease
21402942	Our results argue against IEC being early and sufficient responders to chronic TNF-mediated pathogenic signals and suggest that proinflammatory aberrations leading to chronic TNF production by IEC may initiate pathology in Crohn disease.	TNF	increase
21463244	The level of TIM-3 expression on Th cells isolated from intestinal mucosa and stimulated PBMCs was significantly lower in CD patients than in healthy controls.	HAVCR2	decrease
21559399	The carcinoembryonic antigen-related cell adhesion molecule 6 (CEACAM6) acts as a receptor for adherent-invasive E. coli (AIEC) and its ileal expression is increased in patients with Crohn's disease (CD).	CEACAM6	increase
21600899	In patients with CD, CD4+ T cells that express NKG2D produced high levels of interleukin (IL)-17 and IL-22 and expressed high levels of CCR6, the IL-23 receptor, CD161, and RORC (a transcription factor that regulates expression of Th17 cytokines).	IL17A|IL22|CCR6|IL23R|KLRB1|RORC	increase
21659618	Finally, we found that FPR2 gene expression was increased approximately sixfold in the colon of patients with Crohn's disease, a finding reproduced in vitro by the treatment of THP-1 cells with interferon-Î³ or lipopolysaccharide.	FPR2	increase
21669204	AP1M2 expression was reduced significantly in colonic epithelium samples from patients with Crohn's disease.	AP1M2	decrease
21744422	This study shows for the first time in ISEMFs of CD patients an increased production of IL-6 synthesis related to the decrease in the GSH/GSSH ratio, suggesting redox regulation with the involvement of specific kinase activation.	IL6	increase
21791023	The expressions of FOXP3 mRNA and protein increased in inflamed mucosa when compared with those in healthy controls, especially the FOXP3 mRNA in patients with active CD or UC.	FOXP3	increase
21816865	We observed a 72% increase in gene expression of IRF1 among Crohn's disease patients (P=0.0006) and no significant difference in expression of OCTN1.	IRF1	increase
21830273	Global expression profiling revealed a pronounced downregulation of the retinoic acid-inducible gene I (RIG-I) within the epithelial layer of the ileum in patients with CD but not with UC.	DDX58	decrease
21910165	DC from CD produced higher amounts of IL-12p40 and IL-6 than control DC.	IL12B|IL6	increase
21910165	IL-6 production by intestinal DC is increased in CD and correlates with disease activity and CRP.	IL6	increase
21912468	Crohn's ileitis is associated with a deficiency of the antimicrobial shield, as shown by a reduced expression and secretion of the Paneth cell defensin HD5 and HD6, which is related to a Paneth cell differentiation defect mediated by a diminished expression of the Wnt transcription factor TCF4.	DEFA5|DEFA6	decrease
21931205	Interleukin 23 (IL-23) is a newly identified cytokine with increased expression in inflamed biopsies of colon mucosa in patients with Crohn's disease; however, there is inconsistent evidence on its role in ulcerative colitis.	IL23A|IL12B	increase
21994045	Modifications of cytokine expression between noninflamed and inflamed tissues was characterized by increased IL-17A in UC colon, IFN-Î³ in CD colon, and IL-17A, IFN-Î³ and IL-6 in CD ileum.	IFNG|IL17A|IL6	increase
22213179	Immunohistochemical analysis confirmed the increased IL-22 and pSTAT-3 expression in inflamed mucosa from AS and CD patients.	IL22	increase
22251670	Increased GDNF expression and Caspase 3/7 activities were detected in in specimen of CD patients but not in healthy controls.	GDNF	increase
22294522	The expression pattern of NKG2D receptor and its ligands on mucosal and circulating innate immunity populations is severely disturbed in IBD; NKG2D and ligands are upregulated on immune infiltrate in both CD and UC active lesions; receptor/ligand upregulation also occurs on circulating leukocyte populations, where it depends on both disease activity and type (UC vs. CD).	KLRK1	increase
22297703	Claudin-2 expression was upregulated along the whole length of intercellular junction (ICJ) in biopsies from patients with active CD and UC in comparison to the biopsies from cTB patients and controls, where its expression was limited to the uppermost part of ICJ.	CLDN2	increase
22297703	There was reduced expression of ZO-1 in UC, CD, and cTB.	TJP1	decrease
22299021	The expressions of TSP-1, VEGF, and iNOS in UC and CD groups were higher than expression in healthy control group, all with statistical significance.	THBS1|VEGFA|NOS2	increase
22341723	The results showed that the expression of TLR5 was observed in the colon epithelium of healthy subjects that was increased in UC patients and further increased in CD patients.	TLR5	increase
22341723	We conclude that the human colon epithelial cells express detectable TLR5 that is increased in patients with CD and UC.	TLR5	increase
22387885	IDO expression increased in the lesions from ulcerative colitis and Crohn's disease and was positively related to the severity of inflammation.	IDO1	increase
22450895	Analysis of AhR in the human gut reveals that intestinal T cells and natural killer cells isolated from Crohn's disease patients express low levels of AhR and respond to AhR ligands by downregulating inflammatory cytokines and upregulating IL-22.	AHR	decrease
22497500	We also found that the expression of peroxiredoxin 6 was significantly increased in inflamed intestinal epithelia of CD.	PRDX6	increase
22732089	Quantification of several important TLR4 signal transducers and cytokines identified MAP3K4 as a candidate signaling molecule with reduced expression in CD patients, which might explain the low IL-1A expression.	MAP3K4	decrease
22778395	Immunohistochemical analysis revealed the expression of PHD3 in CD163(+) lung macrophages under basal homeostatic conditions, whereas PHD3(+) macrophages were abundantly found in tissues undergoing inflammatory responses (e.g., Crohn's disease and ulcerative colitis) and in tumors.	EGLN3	increase	high increase
22778976	Intestinal interferon-Î³ and IL-17 mRNA expression was higher in Crohn's disease and remained elevated after anti-TNF-Î± treatment.	IFNG|IL17A	increase
22900953	Significant gene expression differences were found for 19 genes in CD and 23 genes in UC compared to controls, both diseases with high expression of ICAM1 and IL-8.	ICAM1|CXCL8	increase	high increase
22951144	GLP-2 receptors in human disease: high expression in gastrointestinal stromal tumors and Crohn's disease.	GLP2R	increase	high increase
23014361	In L biopsies from patients with CD, higher expression levels were found for IL-4 (p=0.009) and IL-12p35 (p=0.0005), whereas in L biopsy samples from patients with UC higher expression levels were found for IL-8 (p=0.03), chemokines SCYA3 (p=0.05), SCYA4 (p=0.01) and glutathione S-transferase P1 (p=0.01).	IL4|IL12A	increase
23039249	Mucosal expression of IL-15RÎ± is increased in UC and CD patients compared with controls and it remains elevated after IFX therapy in both responder and non-responder patients.	IL15RA	increase
23039882	CCR9 expression was increased on Î³Î´ T cells in CD and UC, while skin-homing CLA was expressed aberrantly on Î³Î´ T cells in patients with cutaneous manifestations of IBD.	CCR9	increase
23283312	Increased expression of interleukin-8 mRNA in ulcerative colitis and Crohn's disease mucosa and epithelial cells.	CXCL8	increase
23283312	The level of IL-8 mRNA expression in the intestinal mucosal biopsies from UC and CD patients was much greater in involved as opposed to noninvolved mucosal sections.	CXCL8	increase	high increase
23283312	Increased IL-8 production by cells in IBD intestinal mucosa as well as IBD epithelial cells may be involved in the continuous attraction and activation of granulocytes in the inflamed intestine in both UC and CD patients.	CXCL8	increase
23328772	Mucosal addressin cell-adhesion molecule (MAdCAM)-1, which is overexpressed on gut endothelium in active Crohn's disease (CD), promotes intestinal recruitment of integrin Î±(4)Î²(7)(*) T cells that sustain chronic inflammation.	MADCAM1	increase
23386912	The gene expression of TLR4 was lower in the intestinal mucosa of CD compared to the control group.	TLR4	decrease
23431433	In humans, NHE1 may be responsible for inflammatory bowel diseases since its expression is reduced in Crohn's disease and ulcerative colitis.	SLC9A1	decrease
23472658	Our study shows that both p-STAT3 and inducible NOS expression was upregulated in PBMCs and colonic mucosa, especially in patients with active CD.	NOS2	increase
23575333	The mRNA expression of interleukin-8 (IL-8), induced protein-10, tumour necrosis factor-alpha, IL-23 p19 and IL-12 p40, and Toll-like receptors (TLR) 1 and 2 in the ulcerated mucosa was increased in both intestinal TB and Crohn's disease.	CXCL8|CXCL10|TNF|IL23A|IL12B|TLR1|TLR2	increase
23575333	Expression of growth-related oncogene-alpha was increased in intestinal TB, while expression of interferon-gamma (IFN-) and TLR 4, 5 and 9 was increased in Crohn's disease.	IFNG|TLR4|TLR5|TLR9	increase
23575333	Expression of RANTES (regulated upon activation, normal T-cell expressed and secreted) was decreased in Crohn's disease.	CCL5	decrease
23600687	NOD2 recently was reported to be overproduced in inflamed colonic mucosa in Crohn's disease, and to be accompanied by a significant increase in NFkappaB activity.	NOD2	increase
23740229	Immunohistochemistry showed an increased expression of LC3II, ATG5 and ATG12 but not of SQSTM1 in the ileum of AS and CD patients.	ATG5|ATG12	increase|increase
23762038	Remarkably, GP2 is overexpressed at the site of CD inflammation in contrast to the one in UC.	GP2	increase
23827863	All 3 evaluated genes were overexpressed in inflamed tissues from Crohn's disease (P=0.033, P=4Ã10(-5), P=0.001), while in ulcerative colitis only higher levels of the gene coding for neutral endopeptidase were statistically significant (P=2.5Ã10(-5)).	MME	increase
23892723	Furthermore, expression of Pellino3 was lower in the colons of patients with Crohn's disease.	PELI3	decrease
23962154	Both PTEN mRNA and protein expressions in either peripheral CD4âº T-cells or mucosal lymphocytes were lower in patients with CD than in the healthy controls and those with constipation.	PTEN	decrease
23974060	Likewise, colonic forkhead box P3 (FOXP3+) mRNA expression and the number of colonic FOXP3 cells were increased both in CD and in UC and were accompanied in CD also with increased numbers of FOXP3+CD25 High CD4 cells in peripheral blood.	FOXP3	increase
23993972	CD14(+) CD163(low) cells from inflamed regions of mucosa of patients with CD expressed high levels of IL-6, IL-23p19, and tumor necrosis factor mRNAs, and strongly induced Th17 cells.	IL6|IL23A|TNF	increase	high increase
24023849	Expression of CD137 is upregulated in the lamina propria cells of Crohn's disease patients.	TNFRSF9	increase
24223725	IL-22 expression-modulating, CD risk-associated IL23R variants influence DMBT1 expression in CD patients and DMBT1 levels are increased in the inflamed intestinal mucosa of CD patients.	DMBT1	increase
24246978	Studies in humans suggest that reduced expression of HD5 and HD6 is a fundamental feature of ileal Crohn's disease.	DEFA5|DEFA6	decrease
24257430	PHD1 was significantly up-regulated in IBD patients, both at the mRNA (UC: pâ&lt;â0.0001 and CD: pâ&lt;â0.05) and at the protein level (UC: pâ&lt;â0.05 and CD: pâ&lt;â0.05), and showed a very good correlation with the expression of the inflammatory cytokines IL-8 and TNF-Î± and the apoptosis marker caspase 3.	EGLN2	increase
24382939	Additionally, the mRNA and protein expression of JAK2 and IL-23R were increased in UC and Crohn's disease (CD) patients.	JAK2|IL23R	increase
24534724	Gene expressions of HSP47 and IL-17A were significantly elevated in the intestinal tissues of patients with active CD.	SERPINH1|IL17A	increase
24534724	Immunohistochemistry revealed HSP47 was expressed in Î±-smooth muscle actin (Î±-SMA)-positive cells and the number of HSP47-positive cells was significantly increased in the intestinal tissues of patients with active CD.	SERPINH1	increase
24630488	The increased expression of CXCL16 has been demonstrated in inflamed lesions of patients with Crohn disease.	CXCL16	increase
24637010	The enhanced expression of IL-17 that is observed in patients with Crohn's disease could act on intestinal fibroblasts to induce expression of transcription factor NFKBIZ and proinflammatory chemokine CXCL1.	IL17A	increase
24659847	Expression of omentin-1 was decreased at mRNA and protein levels in inflamed colonic tissues in active CD than that in noninflamed colonic tissues.	ITLN1	decrease
24659847	Our results indicate that serum and colonic omentin-1 expressions are decreased in active CD patients.	ITLN1	decrease
24700437	Remarkably, patients who failed to respond to anti-TNFÎ± showed a mixed signature, maintaining increased expression of IL1B, IL17A and S100A8, while showing significant modulation of other genes commonly upregulated in active CD, including IL6 and IL23p19.	IL1B|IL17A|S100A8|IL6|IL23A	increase
24788216	Ileal FcÎ³RIA mRNA expression was significantly elevated in CD at diagnosis compared with non-IBD controls (P &lt; 0.001), and correlated with ileal S100A9 (calprotectin) expression (r = 0.83, P &lt; 0.001).	FCGR1A	increase
24818101	Accordingly, intestinal myofibroblasts isolated from patients with ulcerative colitis or Crohn's disease, which are activated and produce high levels of TNFÎ±, failed to stimulate STAT1 signaling in tumor cells, demonstrating that activated myofibroblasts lose the ability to trigger growth-inhibitory STAT1 signaling in tumor cells.	TNF	increase	high increase
24835396	Human B cells express granzyme B (GrB) when cultured with IL-21, a cytokine overproduced in CD and UC mucosa.	IL21	increase
24835396	GrB-expressing CD19(+) and IgA(+) cells were seen in the normal intestinal mucosa, but they were significantly more frequent in both CD and UC.	GZMB|CD19	increase
24862647	Epithelial cells of intestinal glands in Crohn's disease and ulcerative colitis expressed abundant GXIIA PLA2 , whereas inflammatory cells were devoid of the enzyme protein.	PLA2G12A	increase
24901145	Crohn's disease (CD) is characterized by a transmural often granulomatous Th1-driven inflammatory process hallmarked by an increased production of IL-12, TNF-alpha and IFN-gamma.	IL12A|IL12B|TNF|IFNG	increase
24945726	Higher levels of mRNA and protein expression of SLCO3A1 were seen in CD patients compared with the control group.	SLCO3A1	increase
24991784	Although CD14 macrophages augment intestinal inflammation in patients with CD, macrophages also promote a negative feedback pathway through the activation of IL-22 production by RORÎ³t ILCs.	IL22	increase
24994854	Here we show reduced expression of the Wnt signaling effector TCF-1 (also known as TCF-7) in patients with ileal CD.	TCF7	decrease
24994854	In ileal CD patients, TCF-1 mRNA expression levels were significantly reduced.	TCF7	decrease
25072499	Expression of 5-HT7R significantly increased after induction of colitis in mice and in inflamed intestinal regions of patients with CD in CD11c/CD86 double-positive cells.	HTR7	increase
25183206	IL-26 is overexpressed in chronic inflammation (rheumatoid arthritis and Crohn's disease) and induces proinflammatory cytokines by myeloid cells and some epithelial cells.	IL26	increase
25240724	There was significant overexpression of claudin-2 (pore-forming) and occludin (protein maintaining cell polarity) with under-expression of claudin-3 and claudin-4 (pore-sealing proteins) in treatment naÃ¯ve CeD and active CD with simultaneous alteration in ultrastructure of TJs such as loss of penta-laminar structure and TJ dilatation.	CLDN2|OCLN|CLDN3|CLDN4	increase|increase|decrease|decrease
25377230	Excessive SGK1 expression is observed in a wide variety of fibrosing diseases including lung fibrosis, diabetic nephropathy, glomerulonephritis, obstructive kidney disease, experimental nephrotic syndrome, obstructive nephropathy, liver cirrhosis, fibrosing pancreatitis, peritoneal fibrosis, Crohn's disease and celiac disease.	SGK1	increase
25386052	Increased expression of MICA in intestinal epithelial cells and increased expression of NKG2D in CD4(+) T cells (lamina propria) in patients with CD have also been reported.	MICA|KLRK1	increase
25433720	Since NOD2 is over-expressed in CD and mutant NOD2 cannot result in NF-ÎºB activity, our finding can provide an explanation of the previous observation showing decreased expression of human enteric Î±-defensin in CD and even more so in the presence of NOD2 mutations.	NOD2	increase
25541686	Indoleamine 2,3 dioxygenase-1 (IDO1) is one of the most over-expressed genes in CD and mediates potent anti-inflammatory effects via tryptophan metabolism along the kynurenine pathway.	IDO1	increase	high increase
25800277	A significant increase in IL-34 mRNA and protein expression was seen in inflamed mucosa of patients with CD (Crohn's disease) and patients with UC (ulcerative colitis) compared with the uninvolved areas of the same patients and normal controls.	IL34	increase
26168223	A corresponding population of CD27+ VÎ´2 T cells was present in mucosal biopsies from CD patients and produced elevated levels of TNFÎ± compared with controls.	TNF	increase

## Sheet: PS
PubMed ID	Sentence	Gene symbols	Direction	Comment
1313074	Our findings indicate that IGF-I receptor expression is increased in psoriasis as measured by protein tyrosine kinase assays of biopsy extracts and by immunohistochemical staining with an IGF-I receptor-specific monoclonal antibody.	IGF1R	increase
1313074	The insulin-like growth factor I receptor is overexpressed in psoriatic epidermis, but is differentially regulated from the epidermal growth factor receptor.	IGF1R	increase
1313074	Unlike EGF receptor expression, which is also increased in psoriatic epidermis, the pattern of IGF-I receptor expression corresponds closely with the increased size of the keratinocyte proliferative compartment in psoriasis.	EGFR|IGF1R	increase
1314863	Both TGF-alpha and its receptor, the EGF receptor, are overexpressed in active psoriatic plaques and might, therefore, play a role in psoriatic epidermal hyperplasia.	TGFA|EGFR	increase
1335015	In psoriatic lesions, a hyperproliferative condition of the skin, the epidermal expression of cellular retinol-binding protein I was induced, whereas expression of cellular retinoic acid-binding protein I was sharply down-regulated.	RBP1|CRABP1	increase|decrease
1335015	This and other features of psoriatic lesions indicate that down-regulation of cellular retinoic acid-binding protein I expression might cause aberrant retinoid-regulated gene expression in skin.	CRABP1	decrease
1335801	Overexpression of cellular retinoic acid-binding protein type II (CRABP-II) and down-regulation of CRABP-I in psoriatic skin.	CRABP2|CRABP1	increase|decrease
1335801	These results indicate a switch to the overexpression of CRABP-II mRNA in psoriasis which induces high levels of the protein mainly in LPS; these observations may be relevant to the pathophysiology and therapy of psoriasis as CRABP-I and -II have different ligand-binding affinities.	CRABP2	increase	high increase
1355099	In normal skin, transglutaminase-K is expressed as a band immediately below the stratum corneum, whereas in psoriasis and healing skin its expression is considerably expanded throughout the suprabasal layers.	TGM1	increase
1372027	Expression of keratinocyte TGF-alpha and IL-6, which are elevated in active psoriatic epidermis, did not change in these patients after CSA treatment.	TGFA|IL6	increase
1379443	In psoriasis, expression of CD59 (and CD55) is drastically decreased in psoriatic lesions, presumably due to PI cleavage involving signal transduction mechanism(s) leading to increased proliferation of various cell types in lesional skin.	CD59|CD55	decrease	high decrease
1401271	In psoriatic compared with normal skin, decreased numbers of DCs expressed CD1a (p less than 0.05), whereas increased numbers of DCs expressed class II major histocompatibility antigens (p less than 0.05).	CD1A	decrease
1419749	Decreased expression of IRAP in psoriatic lesional epidermis.	IL1RN	decrease
1419749	Decreased IRAP expression in lesions of psoriasis indicates that alterations in the level of this inhibitor protein may be important in the pathogenesis of inflammatory skin conditions.	IL1RN	decrease
1419749	There was a consistent reduction in the level of IRAP expression in lesional compared with uninvolved skin in biopsies from six out of seven psoriasis patients.	IL1RN	decrease
1419755	There were significantly more nerves expressing alpha 1, alpha 2, alpha 3, alpha 6 and beta 4 integrins in psoriatic skin compared with control skin.	ITGA1|ITGA2|ITGA3|ITGA6|ITGB4	increase
1512466	Molecular cloning and expression of a novel keratinocyte protein (psoriasis-associated fatty acid-binding protein [PA-FABP]) that is highly up-regulated in psoriatic skin and that shares similarity to fatty acid-binding proteins.	FABP5	increase	high increase
1512472	Hyperproliferative diseases of the epidermal keratinocytes, such as psoriasis vulgaris, are characterized by overexpression and altered distribution of the epidermal growth factor/transforming growth factor (EGF/TGF)-alpha receptor, and of TGF-alpha itself.	EGFR|TGFA	increase
1596015	Increased expression of IL-8 has been described in other inflammatory disorders characterized by neutrophilic infiltration, including psoriasis, rheumatoid arthritis, and the sepsis syndrome, but no studies have assessed this cytokine in the context of interstitial pulmonary disorders.	CXCL8	increase
1654990	In contrast, VLA-3 and VLA-6, which are restricted to the basal keratinocytes in normal skin, were overexpressed in the spinous cells in psoriatic skin.	ITGA3|ITGB1|ITGA6	increase
1654990	Overexpression of extracellular matrix receptors (VLA-3, 5 and 6) on psoriatic keratinocytes.	ITGA3|ITGB1|ITGA6|ITGA5	increase
1677800	Transforming growth factor (TGF) alpha may be an important regulatory factor of epidermal growth as overproduction of TGF-alpha is associated with epidermal hyperplasia in psoriatic plaques and epidermal growth factor receptors are overexpressed in psoriatic epithelium.	TGFA	increase
1706195	Using an immunohistochemical technique and a monoclonal antibody (1.2B6) specific for ELAM-1 we have found marked vascular endothelial expression of ELAM-1 in many cutaneous inflammatory disorders, including allergic contact dermatitis, atopic dermatitis and psoriasis, and in dermal infiltrates associated with benign, premalignant and malignant keratinocyte proliferation.	SELE	increase	high increase
1711550	Upper keratinocytes of psoriatic skin lesions express high levels of NAP-1/IL-8 mRNA in situ.	CXCL8	increase	high increase
1719820	The authors have shown that in a number of skin diseases (psoriasis, skin tumors), tenascin expression is strongly increased.	TNC	increase	high increase
1796815	In contrast, IL-6 mRNA was rarely expressed in normal healthy epidermis, but was expressed in perilesional uninvolved psoriatic epidermis, in the transitional zone and in the fully developed lesional epidermis, with the maximum intensity in the transitional zone.	IL6	increase
1796815	Thus IL-6 and its receptor expression correlated well with the formation of psoriatic lesions where IL-1 may initiate their expression.	IL6|IL6R	increase
1940437	C-fos and c-jun proto-oncogene expression is decreased in psoriasis: an in situ quantitative analysis.	FOS|JUN	decrease
2002254	In addition, hyperproliferative skin diseases including bullous congenital ichthyosiform erythroderma, squamous cell carcinoma, and psoriasis show increased TGF-alpha expression.	TGFA	increase
2002254	Transforming growth factor-alpha (TGF-alpha) is a potent mitogen for epithelial cells that is expressed at low levels in normal epidermis and overexpressed in psoriasis.	TGFA	increase
2045425	Enhanced levels of IL-6 expression are observed in many solid tumors and in the hyperproliferative (and glucocorticoid-suppressible) lesions of psoriasis.	IL6	increase
2056189	These findings indicate that keratinocytes and monocytes in psoriasis are activated to produce increased amounts of IL-6, which may be one of the mediators involved in the regulation of both local and systemic inflammatory reactions occurring in skin diseases such as psoriasis.	IL6	increase
2071743	Increased production of transforming growth factor-alpha in psoriatic epidermis.	TGFA	increase
2078537	Both phenomena are discussed and we postulate that the higher expression of LDL receptors in psoriasis suprabasal cells and the high expression of the receptor on the cell surface is connected with the hyperproliferative state of the disorder.	LDLR	increase
2161887	Psoriatic epidermis displays overproduction of TGF-alpha and interleukin-6 (IL-6), factors produced by keratinocytes and other cell types in psoriatic skin.	TGFA|IL6	increase
2161887	The TGF-alpha receptor (EGF receptor) is overexpressed in psoriatic epithelium and its altered expression could be caused in part by gamma interferon which prevents normal receptor down-regulation in response to EGF binding.	EGFR	increase
2197470	Our observations suggested that the expression of PC and DNA polymerase-alpha may correlate well with cell proliferation, which were demonstrated in the epidermis of psoriasis vulgaris.	POLA1	increase
2230198	The apparent overexpression of IL-6 in hyperplastic psoriatic tissue may explain features of psoriasis that link keratinocyte proliferation with immune activation and tissue inflammation.	IL6	increase
2258628	Fibroblasts from psoriasis lesions expressed extremely low levels of IL-1 alpha and IL-1 beta, but high levels of IL-6 mRNA.	IL1A|IL1B|IL6	decrease|decrease|increase	high decrease|high decrease|high increase
2329220	Since Nanney et al. has reported an increased number of EGF-receptors in active lesions of psoriasis, it has been speculated that the production of EGF-receptors is not increased, but rather that the down-regulation may be decreased, in psoriatic skin, resulting in the increased number of EGF-receptors.	EGFR	increase
2380581	Elevated TGF-alpha gene expression is thus implicated in the hyperproliferation of keratinocytes and possibly the altered maturation pattern seen in psoriasis.	TGFA	increase
2451481	The results indicate that the expression of Ki-ras, myc, fos, and abl genes is elevated in psoriatic lesions.	KRAS|FOS|MYC|ABL1	increase
2474833	Interleukin 6 is expressed in high levels in psoriatic skin and stimulates proliferation of cultured human keratinocytes.	IL6	increase	high increase
2532848	Reactivity of p53, H-ras and c-myc is remarkable in psoriatic plaques but, in contrast, c-fos expression does not show differences compared to control skin.	TP53|HRAS|MYC	increase	high increase
2685107	We show that (a) NEC1 is expressed in normal fetal precartilage blastemas and fetal and adult vascular and visceral smooth muscle, but not in most loose connective tissues and skeletal or cardiac muscle; (b) NEC1 is found along epithelial-mesenchymal junctions, with marked differences in prevalence and histological patterns in different organs; and (c) mesenchymal activation associated with wound…	PCSK1	increase	high increase
2794219	In psoriasis, increased histochemical expression of EGF receptor has been reported in the epidermis.	EGFR	increase
2916128	Overexpression of transforming growth factor alpha in psoriatic epidermis.	TGFA	increase
2916128	Thus, psoriatic epidermal hyperplasia may involve increased expression of a keratinocyte mitogen (TGF-alpha) rather than deficient expression of a growth inhibitor (TGF-beta 1).	TGFA	increase
7490364	The expression of interleukin-1 beta, interleukin-8, CD25(IL-2R), CD36 and E-selectin were significantly decreased, whereas the number of tumor necrosis factor-receptor-positive epidermal cells was significantly increased in psoriatic lesions.	IL1B|CXCL8|IL2RA|IL2RA|CD36|SELE	decrease
7512793	Furthermore, keratinocytes from psoriatic skin exhibited a 10- to 20-fold increase in interleukin-8 production and a seven-fold reduction in thrombospondin-1 production.	CXCL8|THBS1	increase|decrease
7512793	We conclude that psoriatic keratinocytes are phenotypically different from normal keratinocytes with respect to their angiogenic capacity and that this aberrant phenotype is attributable to a defect in the overproduction of interleukin-8 and a deficiency in the production of the angiogenesis inhibitor thrombospondin-1.	CXCL8|THBS1	increase|decrease
7522513	Keratin expression in scalp was generally unaffected by psoriasis, except for widespread expression of suprabasal keratins K16 and K17 in suprabasal interfollicular psoriatic scalp epidermis.	KRT16|KRT17	increase
7526804	In contrast, a weak expression of VCAM-1 was found on endothelial cells and mononuclear cells in lesional psoriatic skin specimens alone.	VCAM1	decrease	high decrease
7535517	This study demonstrates that psoriatic skin exhibits a wide variety of markers of endothelial cell activation which are either induced or increased in expression (ICAM-1, ELAM-1 &amp; 4D10).	ICAM1|SELE	increase
7538264	However, TGF-alpha strikingly upregulates VPF/VEGF expression in cultured keratinocytes and is thought to be responsible, at least in part, for the overexpression of VPF/VEGF in psoriasis.	VEGFA	increase
7538776	ICAM-1 was intensely expressed on endothelium and keratinocytes of involved skin from patients with Ps with or without arthritis.	ICAM1	increase	high increase
7538776	In conclusion, in involved psoriatic skin from patients with and without arthritis ICAM-1, ELAM-1 and VCAM-1 expression is up-regulated on vascular endothelium, and ICAM-1 is expressed on keratinocytes.	ICAM1|SELE|VCAM1	increase
7540450	Expression of c-myc is increased in psoriatic plagues whereas that of c-fos and c-jun is decreased.	MYC|FOS|JUN	increase|decrease|decrease
7542074	Vascular permeability factor (VPF), also known as vascular endothelial growth factor (VEGF), is a multifunctional cytokine that is overexpressed in many transplantable animal and autochtonous human cancers, in healing wounds, and in chronic inflammatory disorders such as psoriasis and rheumatoid arthritis.	VEGFA	increase
7542868	Migration inhibitory factor-related protein 8 (MRP8) and MRP14, two S-100-like Ca(2+)-binding proteins, have been described in cells of the epithelial lineage where they are either expressed constitutively (e.g. by mucosal squamous epithelium) or induced during disease (e.g. in keratinocytes during the course of psoriasis).	S100A8|S100A9	increase
7547380	These data indicate that: (i) down-regulation of LC PKC-beta occurs in a variety of inflammatory and hyperplastic skin disorders, and is not unique to psoriasis, and (ii) the pattern of epidermal LC PKC-beta and CD1a expression varies among the diseases studied.	PRKCB	decrease
7587640	Skin biopsies of inflamed skin from patients with diseases such as as psoriasis or atopic dermatitis reveal up-regulation of endothelial cell expression of P- and E-selectin, vascular cell adhesion molecule 1 and intercellular adhesion molecule 1.	SELP|SELE|VCAM1|ICAM1	increase
7616005	Lesional psoriatic skin contains activated memory T lymphocytes with production of mRNA for lymphokines such as interleukin-2, interferon-gamma, and tumor necrosis factor-alpha that is elevated relative to normal or uninvolved psoriatic skin.	IFNG|TNF|IL2	increase
7715611	The polypeptide sequence derived from the partial RIS-1 cDNA was found to be identical to the calcium binding domain found in 'psoriasin', a gene whose expression appears to be increased in the skin of psoriasis patients.	S100A7	increase
7738351	In addition, VPF/VEGF is strongly expressed by epidermal keratinocytes in wound healing and psoriasis, disorders that are also characterized by increased microvascular permeability and angiogenesis.	VEGFA	increase	high increase
7744320	Parallel investigation of those cytokines that are thought to be direct or indirect inducers of the MnSOD activity revealed an increased mRNA expression of IL-1 beta, TNF-alpha, and GM-CSF in lesional psoriatic skin.	IL1B|TNF|CSF2	increase
7861008	In psoriasis, the expression pattern of the precursor proteins is known to be deranged; involucrin expression is increased and loricrin expression is decreased.	IVL|LOR	increase|decrease
7902785	Since ICAM-1 expression on vascular endothelium increases in active psoriasis, and is postulated to promote T-cell migration to and retention at these sites, it is hypothesized that the beneficial therapeutic effects of thioureylenes in psoriasis occur distal to the events that lead to lymphocyte migration to vascular structures in the dermis.	ICAM1	increase
7917992	Our data suggest that beta-endorphin is produced in psoriatic lesions by inflammatory cells, rather than the increased levels being the result of activation of the pituitary-adrenal axis by chronic stress.	POMC	increase
7965407	SKALP is not present in normal epidermis, but is expressed by epidermal keratinocytes under hyperproliferative conditions such as psoriasis, wound healing, and in cell culture.	PI3	increase
8027586	These findings suggest that the induction of elafin/SKALP gene expression is related closely to the infiltration of neutrophils into the epidermis in psoriasis and plays an important role in protecting the skin components against the tissue damage caused by the infiltrated leukocytes.	PI3	increase
8027586	Up-regulation of elafin/SKALP gene expression in psoriatic epidermis.	PI3	increase
8038609	Recently, increased expression of epidermal IL-8 receptors has been observed in psoriasis an inflammatory and hyperproliferative skin disease.	IL8RA|IL8RB	increase
8064230	Overexpression of vascular permeability factor/vascular endothelial growth factor and its receptors in psoriasis.	VEGFA	increase
8064230	Transforming growth factor alpha (TGF-alpha), a cytokine that is also overexpressed in psoriatic epidermis, induced VPF gene expression by cultured epidermal keratinocytes.	TGFA	increase
8064230	We report here that the hyperplastic epidermis of psoriatic skin expresses strikingly increased amounts of vascular permeability factor (VPF; vascular endothelial growth factor), a selective endothelial cell mitogen that enhances microvascular permeability.	VEGFA	increase	high increase
8073436	Although IL-1 has been reported to be reduced in samples from psoriatic lesions, enhanced immunohistochemical expression of IL-6 has been shown in psoriatic lesional skin.	IL1A|IL6	decrease|increase
8077662	The involvement of a CD28 response element in the induction of IL-8 expression in activated T cells may provide new insights into the pathogenesis and persistence of immune disorders characterized by increased levels of IL-8, such as psoriasis and rheumatoid arthritis.	CXCL8	increase
8245503	GRO-alpha mRNA is selectively overexpressed in psoriatic epidermis and is reduced by cyclosporin A in vivo, but not in cultured keratinocytes.	CXCL1	increase
8245503	Taken together, these results demonstrate that the gro-alpha gene is selectively overexpressed in psoriatic lesions and strongly suggest that overexpression of gro is a keratinocyte response to activated T cells in psoriasis.	CXCL1	increase
8304420	Epidermis contains platelet-type 12-lipoxygenase that is overexpressed in germinal layer keratinocytes in psoriasis.	ALOX12	increase
8409523	In psoriatic lesions, expression of both PKC-alpha and -beta was decreased, with preferential reduction (80%) of PKC-beta.	PRKCA|PRKCB	decrease
8434728	In contrast to involucrin, loricrin expression was consistently down-regulated in agranulotic, parakeratotic keratinization as observed in psoriasis, dermatitis, pityriasis lichenoides, porokeratosis, or precancerous and malignant squamous lesions.	LOR	decrease
8534608	In psoriatic involved skin, a high endoglin expression was found.	ENG	increase
8561898	Keratin K17, while not present in healthy skin, is expressed under various pathological conditions, including psoriasis and cutaneous allergic reactions.	KRT17	increase
8618016	Psoriasin and several other tightly linked 1q21 genes were markedly overexpressed in psoriatic lesions, suggesting a role for these clustered genes in the regulation of epidermal proliferation.	S100A7	increase	high increase
8623919	In addition, an increased IL-4R mRNA expression was also observed in psoriatic epidermis using a digoxigenin-labeled IL-4R RNA probe.	IL4R	increase
8623919	Increased expression of interleukin-4 receptors on psoriatic epidermal cells.	IL4R	increase
8648195	In contrast, hyperplastic epidermis undergoing "regenerative" differentiation (keratin 16+, Ki67+ suprabasal keratinocytes) from psoriasis, chronic skin wounds, and plaques of mycosis fungoides consistently showed increased expression of IGF-1 receptor.	IGF1R	increase
8702976	Vascular endothelial growth factor (VEGF), also known as vascular permeability factor, is strongly expressed by epidermal keratinocytes during wound healing, in psoriasis, and in bullous diseases such as erythema multiforme and bullous pemphigoid.	VEGFA	increase	high increase
8707880	In psoriatic epidermis, keratinocytes are hyperproliferative and several differentiation-associated molecules are expressed that are absent in normal skin (e.g., cytokeratins (CK) 6, 16, and 17, and the epidermal proteinase inhibitor SKALP/ elafin).	KRT6|KRT16|KRT17|PI3	increase
8707880	We observed that induction of differentiation with fetal calf serum resembled the psoriatic phenotype (sustained hyperproliferation; high levels of CK16, SKALP/elafin, transglutaminase, and involucrin; moderate psoriasin expression), whereas differentiation induced by growth factor depletion in a confluent culture resembled the normal differentiation phenotype (low proliferative rate; high expres…	KRT16|PI3|IVL	increase	high increase
8726632	In contrast, lesional psoriatic epidermis strongly expressed E-FABP in all suprabasal layers, like nonkeratinized oral mucosa.	FABP5	increase	high increase
8742070	Psoriatic fibroblasts produce enhanced amounts of IL-6 in vitro.	IL6	increase
8745879	Immunoperoxidase staining revealed that CD54 (ICAM-1) and E-selectin were strongly expressed on dermal vessels in untreated psoriatic plaques.	ICAM1|SELE	increase	high increase
8763426	Decreased beta 2-adrenergic receptor-mRNA and loricrin-mRNA, and increased involucrin-mRNA transcripts in psoriatic epidermis: analysis by reverse transcription-polymerase chain reaction.	ADRB2|LOR|IVL	decrease|decrease|increase
8780384	However, in diseased skin samples that feature a prominent angiogenic response such as in psoriasis or pyogenic granulomas, the proliferating ECs markedly overexpressed Bcl-xL, with little to no Bcl-2.	BCL2L1	increase	high increase
8787547	In contrast, p53 expression was decreased in lesional psoriatic as compared to normal skin, providing evidence that not only posttranslational modification of the p53 protein, but also transcriptional modulation of the p53 gene, are involved in pathological processes and pharmacological drug action in skin.	TP53	decrease
8823363	Keratin K17, the myoepithelial keratin, is expressed in psoriasis but is not present in healthy skin.	KRT17	increase
8823363	Psoriasis is associated with production of gamma interferon (IFN gamma), which induces the expression of keratin K17 by activating transcription factor STAT1.	KRT17	increase
8842488	VEGF/VPF expression is elevated in pathological conditions including cancer, proliferative retinopathy, psoriasis and rheumatoid arthritis.	VEGFA	increase
8898941	In psoriasis, a T cell-mediated inflammatory skin disease, KC have a markedly enhanced expression of CD40.	CD40	increase	high increase
8959347	MRP-8 and SKALP are overexpressed in psoriatic lesions as compared to the normal epidermis, and they are markers of hyperproliferative keratinocyte differentiation.	S100A8|PI3	increase
8980296	We conclude: (i) the mitogenic signaling pathway(s) regulating S6 kinase is activated in psoriatic lesions, thus accounting for increased S6 kinase activity in the absence of increased S6 kinase gene or protein expression; (ii) S6 kinase activation in lesional keratinocytes likely occurs in response to EGF receptor stimulation by TGF-alpha and/or amphiregulin, which are known to be elevated in ps…	TGFA|AREG	increase
9008232	Four genes not previously described in psoriasis--connexin 26, a gap junction protein; squamous cell carcinoma antigen-1 (SCCA1), a serine protease inhibitor; and mitochondrial NAD subunits 5 and 6--were identified as having very high expression levels in psoriatic skin.	GJB2|SERPINB3|MT-ND5|MT-ND6	increase	high increase
9008232	Immunohistochemistry showed that connexin 26 protein was strongly expressed in spinous keratinocytes from psoriatic skin and chronic wounds, but was absent in normal epidermis.	GJB2	increase	high increase
9008232	In situ hybridizations showed that connexin 26 mRNA was expressed 10-fold higher in psoriatic and 4-fold higher in tape-stripped epidermis than in controls.	GJB2	increase
9008232	Northern blots confirmed the increased expression of connexin 26, SCCA1, and NAD6 genes in psoriatic skin.	GJB2|SERPINB3|MT-ND6	increase
9008232	SCCA1 showed a 40-fold increase in mRNA expression, whereas mitochondrial NAD5 and NAD6 expression was increased 10- and 20-fold, respectively, in psoriatic skin.	SERPINB3|MT-ND5|MT-ND6	increase
9058835	The more sensitive PCR demonstrated a clearly increased expression of IL-1beta mRNA in PP epidermal cells (EC), which may be related to the inflammatory response in psoriasis.	IL1B	increase
9073534	These data suggest that IL-7 is involved in some way in the pathomechanisms of psoriasis and that the keratinocyte may be a candidate for psoriatic IL-7 overproduction.	IL7	increase
9077485	In psoriatic lesions, epidermal keratinocytes overexpress vascular endothelial growth factor/vascular permeability factor (VEGF/VPF) and transforming growth factor alpha (TGF-alpha).	VEGFA|TGFA	increase
9144766	Overexpression of IL-6 has been implicated in the pathology of a number of diseases including multiple myeloma, rheumatoid arthritis, Castleman's disease, psoriasis, and post-menopausal osteoporosis.	IL6	increase
9185133	Amphiregulin and transforming growth factor-alpha, agonists for the epidermal growth factor receptor, are the major autocrine growth factors for cultured keratinocytes, and their substantial overexpression in psoriatic lesions suggests that they are crucial to the basal hyperplasia that characterizes psoriasis.	AREG|TGFA	increase	high increase
9248618	Interleukin-11 production is increased in organ cultures of lesional skin of patients with active plaque-type psoriasis as compared with nonlesional and normal skin.	IL11	increase
9284091	Psoriatic features that were maintained included epidermal thickness and labeling index and expression of HLA-DR, involucrin, and ICAM-1, as well as loss of expression of filaggrin.	FLG	decrease
9358758	Previously we observed that hyperplastic epidermal keratinocytes characteristic of psoriasis had abundant amounts of the cell survival protein Bcl-xL; however, whether this overexpression correlated with enhanced survival was unclear because the majority of epidermal cells possess nuclei that are positively labeled by an assay typically regarded as indicative of cells undergoing apoptosis (termin…	BCL2L1	increase	high increase
9424095	By immunohistochemistry and in situ hybridization, as confirmed by northern blot analysis and reverse transcriptase polymerase chain reaction, we could detect expression of the CXCR2 in suprabasal lesional psoriatic keratinocytes but not in healthy skin.	CXCR2	increase
9444383	However, in five patients with psoriasis, there was a marked increase in the expression of intraepidermal CGRP (up to 10.7 nerves per 3-mm biopsy) and VIP (up to 8.3 nerves per 3-mm biopsy) which was not observed in control groups.	CALCA|VIP	increase	high increase
9521497	Changes in expression and topography of beta1 and beta4 integrins were found on psoriatic lesions before therapy and a reduction in the expression of tenascin was detected as well.	TNC	decrease
9534881	Increased expression of nerve growth factor substantiates larger numbers of terminal cutaneous nerves and upregulations of substance P and calcitonin gene-related peptide in psoriatic lesions.	NGF|TAC1	increase
9550434	At the molecular level, overexpression of growth factors and proinflammatory cytokines such as IL-8 and the corresponding receptor has been described in psoriatic plaques.	CXCL8	increase
9550434	Demonstration and functional analysis of IL-10 receptors in human epidermal cells: decreased expression in psoriatic skin, down-modulation by IL-8, and up-regulation by an antipsoriatic glucocorticosteroid in normal cultured keratinocytes.	IL10RA|IL10RB	decrease
9550434	These results were substantiated using semiquantitative reverse transcriptase-PCR, demonstrating decreased expression of the IL-10R gene in psoriatic skin, its down-modulation by the proinflammatory cytokine IL-8, and its pharmacological induction in cultured cells.	IL10RA|IL10RB	decrease
9665381	In the epidermis, beta1 integrin expression is normally confined to the basal layer; however, suprabasal expression of beta1 integrins in keratinocytes has been found in psoriasis, and it has been suggested that it could be a pathogenic factor of the disease.	ITGB1	increase
9665389	In all samples of fully mature psoriatic plaques, we have observed a massive expression of Cx26, as judged at both the transcript level (northern blot) and the protein level (immunofluorescence).	GJB2	increase	high increase
9690512	Upregulation of keratinocyte-derived VEGF-A expression has recently been established in non-neoplastic processes of skin such as wound healing, blistering diseases and psoriasis, as well as in skin neoplasia.	VEGFA	increase
9729054	The overexpression of alpha 2, alpha 3, alpha 6, and beta 1 integrins detected in the spinous layer of untreated psoriatic skin was significantly decreased after therapy in 8 out of 10 cases, characterized by only partial clinical remission.	ITGA2|ITGA3|ITGA6|ITGB1	increase
9749989	Increased expression of ICAM-1 occurs in keratinocytes in lesional skin of psoriasis and atopic dermatitis (AD) and it is considered to be an important initiator of leucocyte/keratinocyte interactions in skin inflammation.	ICAM1	increase
9804327	Following from the observation that amphiregulin is overexpressed in lesional psoriatic epidermis, the importance of amphiregulin in hyperproliferative skin diseases has been further supported by recent studies of the targeted expression of a transgene encoding keratin 14 promoter-driven human amphiregulin to the basal epidermis of mice.	AREG	increase
9856819	Using Brefeldin A to induce short-term intracellular accumulation of IFN-gamma in T cells capable of IFN-gamma production, we found that 90% of psoriatic patients have IFN-gamma-producing T cells at a greater proportion of their CD3+ cells than normals, with a mean of 16%+/-3%, as compared with 4%+/-2% in normal epidermis (p = 0.01).	IFNG	increase
9879834	While RFC-1 gene expression was barely detectable in the uninvolved skin of psoriatic patients and in the skin of healthy volunteers, high levels of RFC-1 transcripts were found in biopsies obtained from psoriatic plaques.	RFC1	increase	high increase
10063208	Psoriasis, a disorder characterized by disfiguring skin lesions and elevated levels of activated CD4+ T helper lymphocytes in both peripheral blood and lesional tissue, exhibits a profile of cytokine expression that includes high levels of TNF-alpha and IFN-gamma, with low IL-5 and IL-10, indicating that immunologically, the pathogenesis of the disease is Th1.	TNF|IFNG|IL5|IL10	increase|increase|decrease|decrease	high increase|high increase|high decrease|high decrease
10086850	This is the first study to report that the keratinocytes of psoriatic tissue express high levels of RANTES compared to the controls.	CCL5	increase	high increase
10335915	In comparison to normal skin the number of cell layers expressing SCCE in psoriatic lesions was consistently increased.	KLK7	increase
10512713	Moreover, in psoriasis, a skin disease characterized by hyperproliferation of keratinocytes and responsive to therapeutic UV irradiation, overexpression of hurpin is noted in psoriatic skin lesions compared to non-lesional skin.	SERPINB13	increase
10528215	We show that the majority of infiltrating effector T cells from psoriatic skin expresses high levels of functional P-selectin ligand (87 +/- 3%), detected by P-selectin-Ig (PIg), while a significantly smaller subset of T cells from colitic lesions expresses this ligand (24 +/- 2%).	SELP	increase	high increase
10552211	Fibroblasts from psoriatic lesions produced lower amounts of IL-6 than fibroblasts from healthy individuals both before and after stimulation with the different concentrations of TNF-alpha (P = 0.012).	IL6	decrease
10552211	The ratios between the IL-6 concentrations before and after stimulation with TNF-alpha were similar in both types of fibroblasts, indicating that the capacity to produce IL-6 is reduced in psoriatic fibroblasts compared with healthy ones.	IL6	decrease
10571732	By immunohistochemistry, interleukin-18 protein is detected in basal keratinocytes of normal human skin, but its expression is markedly upregulated in suprabasal keratinocytes in psoriasis.	IL18	increase	high increase
10599938	The study has also demonstrated a strong correlation between hsp72 expression and keratinocyte proliferation in involved psoriatic epidermis (r=0.864, p&lt;0.001).	HSPA1A	increase
10617662	Vascular endothelial growth factor (VEGF) is overexpressed in hyperproliferative diseases, such as psoriasis and cancers, which are characterized by increased angiogenesis.	VEGFA	increase
10653603	It has been shown that the expression of epidermal CXCR-2 is increased in psoriasis, suggesting that activation of KC mediated by CXCR-2 contributes to the characteristic epidermal changes observed in psoriasis.	CXCR2	increase
10692113	The same pattern was observed in psoriatic lesional skin, i.e., mu-opiate receptor expression was significantly downregulated and cytokeratin 16 expression upregulated.	OPRM1|KRT16	decrease|increase
10886501	Although increased expression of vascular endothelial growth factor protein was detected in the epidermis, the intensity of this staining was weak compared with the epidermal staining in psoriatic lesions and compared with the strong vascular endothelial growth factor mRNA signal in chronic wounds and psoriasis.	VEGFA	increase	high increase
10888604	We found HCR to be overexpressed in keratinocytes of psoriatic lesions compared with paired samples of healthy skin.	CCHCR1	increase
10925312	Remarkably, compared with nonlesional psoriatic skin and skin of healthy volunteers, lesional psoriatic epidermis showed high IL-15 protein expression in the epidermis and enhanced binding activity for IL-15.	IL15	increase	high increase
11034419	Overexpression of CD1d by keratinocytes in psoriasis and CD1d-dependent IFN-gamma production by NK-T cells.	CD1D	increase
11060663	In psoriasis, a common cutaneous immune disease, a relative deficiency in cutaneous IL-10 expression is observed.	IL10	decrease
11069448	Elafin, an elastase inhibitor produced by keratinocytes, is overexpressed in the subcorneal region of skin affected by psoriasis, a major feature of which is epidermal infiltration by neutrophil leucocytes.	PI3	increase
11069501	Overexpression of cyclins B and A, rather than D1 seems to characterize psoriasis.	CCNA1|CCNA2	increase
11069613	Basement membrane alterations in psoriasis are accompanied by epidermal overexpression of MMP-2 and its inhibitor TIMP-2.	MMP2|TIMP2	increase
11069613	Here, we show evidence of a new mechanism involving basement membrane alterations accompanied by keratinocyte overexpression of matrix metalloproteinase (MMP) 2 and tissue inhibitor of MMP-2 (TIMP-2) in both uninvolved and involved psoriatic skin.	MMP2|TIMP2	increase
11069613	The overexpression of MMP-2 in uninvolved and involved psoriatic epidermis supports the concept that the primary alteration may reside in the keratinocyte.	MMP2	increase
11097836	Because an inflammatory cytokine, interleukin-6 (IL-6) is overexpressed in psoriatic lesions, we explored whether IGF-II has some role in psoriasis through induction of IL-6.	IL6	increase
11159173	Immunohistochemistry showed a hitherto unknown, distinctive pattern of hsRPB7 expression that was 1) tissue type-dependent with a surplus in skin keratinocytes and a near absence in peritonsillar mucosa, 2) tightly regulated by the keratinocyte differentiation process with a sharp suprabasal up-regulation in contrast to a basal down-regulation, and 3) substantially augmented in psoriatic-involved…	POLR2G	increase	high increase
11167981	In vitro, IL-7 is able to induce release of cytokines, including IL-6; IL-6 expression is known to be enhanced in psoriatic patients.	IL6	increase
11173656	In psoriasis, TGF-alpha was overexpressed in all layers of epidermis, while EGFR was expressed in the basal and first suprabasal layers.	TGFA	increase
11180008	In addition we found that BCL-6 levels were increased in psoriatic lesions; in acute lesions BCL-6 was primarily localized in the basal layer keratinocytes, whereas in chronic plaques nuclear BCL-6 was predominantly expressed by keratinocytes in the suprabasal cell layers.	BCL6	increase
11180010	Up- regulation of endogenous interleukin-10 controls type 1 skin responses in animal models; however, interleukin-10 production is low in psoriatic lesions.	IL10	decrease	high decrease
11187060	The skin afflicted with psoriatic lesions contains 100-times increased expression of active IL-8.	CXCL8	increase
11214819	Semiquantitative analysis revealed that IGF-I mRNA expression in psoriatic fibroblasts (PF) was significantly higher than in control fibroblasts (CF).	IGF1	increase
11235021	Since the interleukin-10 receptor expression of keratinocytes in psoriatic lesional skin is downregulated, the dithranol induced upregulation of the receptor in our model system might help to reveal the therapeutic action of the drug.	IL10	decrease
11281289	Upregulation of ICAM-1 expression in keratinocytes has been observed in several inflammatory dermatoses, such as psoriasis, atopic dermatitis, and lupus erythematosus.	ICAM1	increase
11298547	Psoriasis is associated with an overexpression in the involved skin of T-helper cell type 1 (Th1) cytokines, e.g. interferon (IFN) -gamma and tumour necrosis factor (TNF) alpha and relative underexpression of Th2 cytokines, e.g. interleukin (IL) -4 and IL-10.	IFNG|TNF|IL4|IL10	increase|increase|decrease|decrease
11310827	CXCR3 and CCR4 were expressed by dermal CD3+ lymphocytes, and their chemokine ligands, IP-10, MIG, TARC, and MDC, were up-regulated in psoriatic lesions.	CXCL10|CXCL9|CCL17|CCL22	increase
11310827	There was enhanced expression of E-selectin, CLA, LFA-1, ICAM-1, VLA-4, VCAM-1, and alphaEbeta7 in psoriatic lesions versus nonlesional skin.	SELE|SELPLG|ITGB2|ITGAL|ICAM1|ITGA4|ITGB1|VCAM1|ITGAE|ITGB7	increase
11327308	These results lead us to hypothesise that caveolin-1 negatively regulates key signal transduction pathways in epidermal keratinocytes and through it's reduced expression in psoriasis, pertubations in keratinocyte cell signalling and abnormal cell differentiation ensue, events fundamental to the development of the psoriatic phenotype.	CAV1	decrease
11348459	Vascular endothelial growth factor and basic fibroblast growth factor, which were overexpressed in involved psoriasis skin, enhanced angiopoietin 2 and Tie2 expression in dermal microvascular endothelial cell cultures.	VEGFA|FGF2	increase
11349461	Elevated leukaemia inhibitory factor (LIF) expression in lesional psoriatic skin: correlation with interleukin (IL)-8 expression.	LIF	increase
11380613	Also TIMPs, particularly TIMP-1, were abundantly expressed, suggesting that mere MMP overexpression is unlikely to contribute to psoriatic tissue changes.	TIMP1	increase	high increase
11409568	In psoriasis, occludin was expressed more broadly in the upper epidermis than in normal epidermis.	OCLN	increase
11422028	An increased expression of fractalkine at the dermal papillae provides a plausible explanation for the migration and accumulation of T cells at these sites in psoriasis.	CX3CL1	increase
11422028	Cellular localization of fractalkine at sites of inflammation: antigen-presenting cells in psoriasis express high levels of fractalkine.	CX3CL1	increase	high increase
11422028	Increased expression of fractalkine was observed in the dermal blood vessels of lichen planus, eczema and psoriasis tissues.	CX3CL1	increase
11422028	The most striking finding was that the dermal dendrocytes in the papillary dermis of psoriasis tissues expressed high levels of fractalkine.	CX3CL1	increase	high increase
11466363	In lesional psoriasis skin, characterized by chronic cutaneous inflammation, the mRNA expression of both IL-1 ligands as well as IL-1Rrp2 are increased relative to normal healthy skin.	IL1RL2	increase
11523260	IL-12 P40 mRNA was expressed positively only in the psoriatic lesions but negatively in the normal skin tissues.	IL12B	increase
11523260	The results showed that the expression of IL-10 mRNA in the psoriatic lesions was significantly lower than that in the normal skin tissues (P &lt; 0.001).	IL10	decrease
11550806	Immunohistochemical and RT-PCR analysis showed that the expression of IL-18 was increased in psoriatic lesional skin relative to that in normal skin.	IL18	increase
11737436	Overexpression of IL-8 has also been reported in psoriatic lesions.	CXCL8	increase
11776062	The pathogenesis of psoriatic plaque lesions was closely related to the overexpression of neuropeptide CGRP.	CALCA	increase
11851888	Analysis using these primers demonstrated that the SCCA2 transcript was specifically expressed in psoriatic skin tissues.	SERPINB4	increase
11851889	The psoriatic inflammatory process is characterized by an overexpression of pro-inflammatory cytokines such as tumor necrosis factor-alpha and interleukin-1beta compared with a relative deficiency of anti-inflammatory factors such as interleukin-10 and the interleukin-1 receptor antagonist (interleukin-1Ra).	TNF|IL1B|IL10|IL1RN	increase|increase|decrease|decrease
11874483	We have previously reported on increased expression of the stratum corneum chymotryptic enzyme in psoriasis.	KLK7	increase
11875645	Effect of vitamin D3 on the increased expression of Bcl-xL in psoriasis.	BCL2L1	increase
11875645	We also observed higher expression of bcl-xL mRNA in psoriatic lesions than in nonlesional and normal skin.	BCL2L1	increase
11952538	In involved and uninvolved psoriatic skin large regions of discontinuous immunostaining were observed, mainly at the apex of the dermal papillae; in the same regions, clusters of keratinocytes appeared markedly reactive and fibronectin was overexpressed in the papillary dermis under the interruptions of the basement membrane.	FN1	increase
11994141	Whether the high expression of CRABPII in psoriatic skin lesions is due to increased amounts of endogenous retinoids in lesional skin or reflects an abnormal regulation of the CRABPII gene in psoriasis remains to be studied.	CRABP2	increase	high increase
12077274	SOCS1, SOCS2, and SOCS3 proteins were undetectable in healthy skin and highly expressed in the epidermis of psoriasis and allergic contact dermatitis, but were only weakly expressed in atopic dermatitis skin.	SOCS1|SOCS2|SOCS3	increase	high increase
12372410	Identification of the hRDH-E2 gene, a novel member of the SDR family, and its increased expression in psoriatic lesion.	SDR16C5	increase
12373338	In chronic wounds as well as in psoriatic lesions, both SCF and Kit are intensely expressed.	KITLG|KIT	increase	high increase
12445201	By reverse transcription-polymerase chain reaction, we confirmed an overexpression of the alpha1 chain of the IL-13 receptor and alpha chain of the interleukin-4 receptor mRNA in lesional skin psoriatic biopsies, when compared with skin biopsies from healthy subjects (p&lt;0.01).	IL13RA1|IL4R	increase
12456591	In contrast, in the lesional skin of psoriasis patients, cells positive for CCR5, which is expressed on Th1 cells, were abundantly present.	CCR5	increase
12485430	Interferon-induced protein of 10 kDa (IP-10) chemoattracts T helper 1 cells, and interferon-induced protein of 10 kDa production by keratinocytes is enhanced in inflammatory skin diseases such as psoriasis.	CXCL10	increase
12507903	Arginase 1 overexpression in psoriasis: limitation of inducible nitric oxide synthase activity as a molecular mechanism for keratinocyte hyperproliferation.	ARG1	increase
12507903	Here we show that arginase 1 (ARG1), which substantially participates in the regulation of iNOS activity by competing for the common substrate L-arginine, is highly overexpressed in the hyperproliferative psoriatic epidermis and is co-expressed with iNOS.	ARG1	increase	high increase
12507903	Persistent ARG1 overexpression in psoriasis lesions, therefore, may represent a disease-associated deviation from normal expression patterns.	ARG1	increase
12562231	Immunohistochemistry-based expression profiling revealed TLR1 expression in epidermal dendritic cells (DCs) and dermal dendritic cells (DDCs) in normal skin, as well as in pre-psoriatic skin and psoriatic plaques, with enhanced basal layer keratinocyte (KC) expression in pre-psoriatic and psoriatic plaques compared with normal skin; TLR2 expression primarily by DDCs; and TLR4 expression by epider…	TLR1	increase
12562231	Keratinocytes were CD91 negative, but CD91 was expressed by fibroblasts and DDCs in normal and pre-psoriatic skin, with prominent accumulation of CD91-positive DDCs in psoriatic plaques.	LRP1	increase
12566829	Immunohistochemical examination revealed that psoriatic keratinocytes expressed high levels of Bcl-x, which was significantly reduced after anthralin treatment.	BCL2L1	increase	high increase
12603855	The production of RANTES is enhanced in keratinocytes of psoriatic skin lesions, which may contribute to the inflammatory infiltrate.	CCL5	increase
12704215	In involved psoriatic tissue, S100A10 and S100A11 levels remain unchanged, whereas, S100A7, S100A8, and S100A9 are markedly overexpressed.	S100A7|S100A8|S100A9	increase	high increase
12735638	We have previously shown that particularly MMP-12 is abundantly expressed by macrophages and MMP-9 in macrophages and neutrophils of psoriatic lesions.	MMP12|MMP9	increase|increase	high increase|
12752123	In contrast, in lesional epidermis from patients with psoriasis, TLR2 was more highly expressed on the keratinocytes of the upper epidermis than on the basal layer, while TLR5 was downregulated in basal keratinocytes compared with corresponding nonlesional psoriatic epidermis.	TLR5	decrease
12786832	T lymphocytes are believed to play a role in the pathogenesis of psoriasis; &gt; 80% of T lymphocytes that infiltrate psoriatic lesions express the surface glycoprotein cutaneous lymphocyte-associated antigen (CLA), compared with &lt; 20% in the blood.	SELPLG	increase
12823305	The results showed that CXCR2 expression in psoriatic lesional keratinocytes was higher than that in normal human keratinocytes.	CXCR2	increase
12890211	There were significantly fewer cells expressing the NK-cell markers CD16 (P &lt; 0.001), CD56 (P &lt; 0.003), CD94 (P &lt; 0.001) and CD158a (P &lt; 0.02) in patients with psoriasis compared with normal controls.		decrease
12934112	Unexpectedly, the 14-3-3sigma protein was expressed at high levels in psoriasis (11 of 11 patients), condylomata acuminata (11/11), actinic keratoses (11/11) and squamous cell carcinomas (SCC) (11/11).	SFN	increase	high increase
12973418	In contrast to the overexpression of proinflammatory cytokines, a relatively low level of expression of the antiinflammatory cytokines IL-1RA and IL-10 has been found, suggesting an insufficient counterregulatory capacity in psoriasis which might have a genetic background.	IL1R1|IL10	decrease
12973418	Thus, the overexpression of the chemoattractant IL-8 contributes to the accumulation of granulocytes, a characteristic finding in psoriatic lesions.	CXCL8	increase
14521691	Compared with the normal epidermis, bcl-2 expression was significantly reduced, whereas bax and bcl-x were significantly overexpressed in the psoriatic epidermis.	BCL2|BAX|BCL2L1	decrease|increase|increase
14521691	The presence of strong bax expression with a concomitant decrease in bcl-2 expression suggests either a functional defect in bax protein or an inherent/acquired resistance to bax-mediated apoptosis in psoriatic keratinocytes.	BAX|BCL2	increase|decrease	high increase|
14527734	Using immunohistochemistry and RT-PCR analysis, expression of TGFbeta2 and 3 was diminished in the psoriatic epidermis as compared with those observed in normal skin.	TGFB2|TGFB3	decrease
14527734	With respect to TGFbeta receptors, expression of TbetaRI and II was markedly decreased in the psoriatic epidermis.	TGFBR1|TGFBR2	decrease
14527737	The expression of IL-13Ralpha1 was more prominent on the suprabasal keratinocytes in the skin of AD and striking increase of staining was observed on all layers of keratinocyte in the skin of psoriasis.	IL13RA1	increase	high increase
14527737	The mRNA of IL-13Ralpha1, but not of IL-13Ralpha2 was overexpressed in both skin of AD and psoriasis.	IL13RA1	increase
14527737	These findings indicate that IL-4 and IL-13 have different regulatory effects on the expression of IL-13Ralpha1 and alpha2, and the overexpression of IL-13Ralpha1 may play some roles in the pathogenesis of chronic stage of AD or psoriasis.	IL13RA1	increase
14617758	One of these cytokines, IL-15, triggers inflammatory cell recruitment, angiogenesis, and production of other inflammatory cytokines, including IFN-gamma, TNF-alpha, and IL-17, which are all upregulated in psoriatic lesions.	IFNG|TNF|IL17A	increase
14675174	Epidermal overexpression of interleukin-19 and -20 mRNA in psoriatic skin disappears after short-term treatment with cyclosporine a or calcipotriol.	IL19|IL20	increase
14690332	The helix-loop-helix transcription factor Id1 is highly expressed in psoriatic involved skin.	ID1	increase	high increase
14699978	In immunohistochemical studies, we found that keratinocytes in lesional and nonlesional psoriatic tissue express high levels of nerve growth factor (NGF) and that there is a marked upregulation of NGF receptors, p75 neurotrophin receptor (p75NTR) and tyrosine kinase A (TrkA), in the terminal cutaneous nerves of psoriatic lesions.	NGF|NGFR|NTRK1	increase	high increase
14707118	Cell isolation experiments from psoriatic tissue showed strong expression of p19 mRNA in cells expressing monocyte (CD14+ CD11c+ CD83-) and mature dendritic cell (DC) markers (CD14- CD11c+ CD83+), whereas in culture, the mRNAs for p40 and p19 were strongly up-regulated in stimulated monocytes and monocyte-derived DCs, persisting in the latter for much longer periods than IL-12.	IL23A	increase	high increase
14707118	Increased expression of interleukin 23 p19 and p40 in lesional skin of patients with psoriasis vulgaris.	IL23A|IL12B	increase
14708613	Here we demonstrate that expression of PPARdelta mRNA and protein is markedly upregulated in psoriatic lesions and that lipoxygenase products accumulating in psoriatic lesions are potent activators of PPARdelta.	PPARD	increase	high increase
14709560	In situ hybridization and immunohistochemistry revealed that cPLA(2)delta is expressed strongly in the upper spinous layer of the psoriatic epidermis, expressed weakly and discontinuously in atopic dermatitis and mycosis fungoides, and not detected in the epidermis of normal skin; cPLA(2)alpha is not detected in either normal or psoriatic skin.	PLA2G4D	increase	high increase
14996090	NF1 tumour suppressor gene expression was reduced in lesional psoriatic skin compared with perilesional and normal skin in vivo.	NF1	decrease
14996090	We have previously shown that NF1 protein expression is downregulated in psoriasis in vivo.	NF1	decrease
15047180	In order to study the relationship between insulin like growth factor-II (IGF-II) and interleukin-8 (IL-8) that are upregulated in psoriasis, we monitored IL-8 expression in IGF-II-treated human keratinocytes and explored the signaling pathways of IL-8 expression by IGF-II.	IGF2|CXCL8	increase
15083308	There is evidence for a possible role of PPARs in psoriasis, as the expression of PPAR alpha and gamma is decreased in lesional skin and treatment with PPAR gamma agonists improves psoriatic keratinocyte pathology in vitro and in vivo.	PPARA|PPARG	decrease
15086336	TNF overexpression has been found in lesional skin and in the circulation of psoriatic patients, and it was suggested that TNF-alpha is crucial in this and other immune diseases.	TNF	increase
15086558	IFI27 mRNA expression was highly upregulated in lesional psoriatic epidermis and also detected in non-lesional keratinocytes.	IFI27	increase	high increase
15102084	RT-PCR demonstrated a higher HAT and a lesser PAR-2 mRNA expressions in psoriatic epidermis.	TMPRSS11D|F2RL1	increase|decrease
15131578	CX(3)CR1-expressing cells in the affected skin of patients with AD or psoriasis increased compared with those in normal skin.	CX3CR1	increase
15180466	These characteristics are at least promoted by decreased IL-10 expression and the increased IL-12 expression observed in both the skin and stimulated peripheral blood mononuclear cells of psoriatic patients.	IL10|IL12A|IL12B	decrease|increase|increase
15186319	As compared to normal skin (n = 7), there was an increased expression of TNF-alpha, IL-12p40, and IL-8, a decreased expression of TGF-beta1, and a lack of IL-10, similar to the findings in active psoriasis (n = 8).	TNF|IL12B|CXCL8|TGFB1	increase|increase|increase|decrease
15187321	The early differentiation markers, such as involucrin, small proline-rich proteins (SPRR), cystatin A and transglutaminase l, are more conspicuously expressed in psoriasis, while the late differentiation markers, such as profilaggrin and loricrin, are abolished.	IVL|CSTA|TGM1|FLG|LOR	increase|increase|increase|increase|decrease|decrease	||||high decrease|high decrease
15191555	It has been reported that a potent angiogenic factor, vascular endothelial growth factor (VEGF) is overexpressed in psoriatic epidermis and that the level of insulin-like growth factor II (IGF-II) is significantly elevated in the tissue fluid and serum of the psoriatic lesion.	VEGFA|IGF2	increase
15237263	In the dermal infiltrates of psoriatic lesions, CD40 was intensely expressed and some of these positive cells appeared to be dendritic in shape.	CD40	increase	high increase
15315354	And the expression levels of MIP-3alpha mRNA in psoriatic lesions was 1.1397 +/- 0.0521, which was markedly higher than that in normal controls (0.8681 +/- 0.0308, P&lt;0.001).	CCL20	increase	high increase
15315354	These findings indicate that up-regulated expression of IL-17, IFN-gamma, and MIP-3alpha might be involved in the pathogenesis of psoriasis.	IL17A|IFNG|CCL20	increase
15315355	These findings indicate that up-regulated expression of CCL20 and CCR6 mRNA might be related to the pathogenesis of psoriasis.	CCL20|CCR6	increase
15370702	We have previously shown that mRNA expression of RARalpha and RXRalpha is down-regulated in psoriatic lesions as compared with non-lesional human skin.	RARA|RXRA	decrease
15542445	Elevated interleukin-18 protein expression in early active and progressive plaque-type psoriatic lesions.	IL18	increase
15542445	Psoriasis is a T cell-mediated inflammatory skin disease characterized by an elevated IFN-gamma and IL-12p70 expression in skin lesions.	IFNG|IL12A|IL12B	increase
15577845	CCL27 production by keratinocytes is enhanced in skin lesions from patients with atopic dermatitis or psoriasis vulgaris.	CCL27	increase
15587410	It was suggested that up-regulated expression of LL-37 and hBD-2 might be the main reason that result in the the skin of patients with psoriasis being seldom infected, and the two peptides and CCR6 might play crucial roles in the pathogenesis of psoriasis.	CAMP|DEFB4A	increase
15587410	The results showed that the mRNA expression levels of the two peptides and CCR6 in psoriatic lesions all increased compared with the normal skin (P&lt;0.001).	CCR6	increase
15654976	In psoriatic epidermis, c-Jun expression was prominent in both hyperproliferating basal and suprabasal keratinocytes, whereas c-Fos expression was unchanged.	JUN	increase
15679583	Immunostaining for KGF and FGF-10 showed that both the growth factors are upregulated in the upper dermis of psoriatic skin, and that the expression is correlated with the presence of T-cell infiltrate and with keratinocyte proliferation.	FGF7|FGF10	increase
15780765	CAT-1 mRNA expression was strongly upregulated in lesional and nonlesional areas of psoriatic skin compared to healthy skin, whereas expression of CAT-2A and the inducible isoform CAT-2B was unaltered in psoriatic skin.	SLC7A1	increase	high increase
15780765	In summary, arginase-1 overexpression leads to upregulated CAT-1 expression in psoriatic skin, which is due to lowered intracellular l-arginine levels and limits NO synthesis at physiological l-arginine concentrations.	ARG1|SLC7A1	increase
15787809	It was reported that insulin-like growth factor (IGF)-II is highly expressed during hepatocarcinogenesis and is increased in psoriatic lesions.	IGF2	increase
15787809	Vascular endothelial growth factor (VEGF) is overexpressed in hyperproliferative diseases such as psoriasis and cancer, which are characterized by an increased angiogenesis.	VEGFA	increase
15816843	We previously reported that T-cadherin was specifically expressed on the basal keratinocytes of the epidermis, and the expression of T-cadherin was significantly reduced in invasive cutaneous squamous cell carcinoma (SCC) and in the lesional skin of psoriasis vulgaris.	CDH13	decrease
15885077	We have previously reported that hurpin mRNA is overexpressed in psoriatic skin compared to non-lesional or normal skin; hurpin inhibits cathepsin L and that, after overexpression in keratinocytes, hurpin decreases UV-induced apoptosis.	SERPINB13	increase
15888146	There was a significant rise in the level of TACE mRNA expression in lesional psoriatic skin compared with nonlesional skin in all patients.	ADAM17	increase
15888146	There was a statistically significant rise in the level of TACE mRNA expression in lesional psoriatic skin compared with nonlesional skin (mean +/- SD TACE/glyceraldehyde-3-phosphate dehydrogenase ratio 0.031 +/- 0.012 vs. 0.009 +/- 0.002, P &lt; 0.05).	ADAM17	increase
15914319	The ability of CGP41251 to selectively block T cell TNF-alpha production warrants the evaluation of this compound on other, e.g., monocyte, immune cells and in immunological conditions that are characterized by high TNF-alpha levels such as psoriasis and inflammatory bowel diseases.	TNF	increase	high increase
16029324	Furthermore, reduced expression of CDK5/p35 in the epidermis might be involved in the pathogenesis of psoriasis.	CDK5|CDK5R1	decrease
16029324	Interestingly, psoriatic skin showed reduced CDK5 and p35 expression in the lower half of the epidermis, which might be associated with decreased amount of activated beta1 integrin in the epidermis of psoriatic skin.	CDK5|CDK5R1|ITGB1	decrease
16029329	Furthermore, a marked decreased expression of keratin 10 was observed in psoriasis (41% of epidermal area) contrary to atopic dermatitis (70%).	KRT10	decrease	high decrease
16043414	Overexpression of IL-20 and its receptors was detected in the keratinocytes of the lesional skin of psoriasis and spongiotic dermatitis.	IL20	increase
16120148	IL-19 expression was seen in basal and suprabasal keratinocytes in a continuous pattern, and was increased in psoriatic epidermis.	IL19	increase
16225599	The increased IL-19 and IL-20 mRNA expression levels in lesional psoriatic skin suggest that these two cytokines play a role in the pathogenesis of psoriasis.	IL19|IL20	increase
16225599	We found IL-19 and IL-20 mRNA expression in lesional psoriatic skin to be strongly upregulated compared with nonlesional psoriatic skin by a factor of 65 and 22, respectively.	IL19|IL20	increase	high increase
16262268	Human psoriasin (S100A7), a member of the S100 family of calcium-binding proteins, is richly expressed in keratinocytes of patients suffering from psoriasis.	S100A7	increase	high increase
16273201	We also report the strong correlation in the breast epithelial SAGE libraries between the expression of S100A7 and genes reported as being up-regulated in DCIS, as well as in the inflammatory skin disorder, psoriasis; including RGS5, UPK1A, TMPRSS3, S100A9, p53, SCCA1, SCCA2 and KRT17.	RGS5|UPK1A|TMPRSS3|S100A9|TP53|SERPINB4|KRT17	increase
16275389	CCL27 production by keratinocytes is dependent on nuclear factor kappaB (NF-kappaB) activity and enhanced in lesions of patients with atopic dermatitis, psoriasis vulgaris, or allergic contact dermatitis.	CCL27	increase
16283139	In the comparison between the affected and unaffected psoriatic skin, the transcription factor JUNB was found at the top of the statistical rankings for the up-regulated genes in affected skin, suggesting that it has an important but as yet undefined role in psoriasis.	JUNB	increase
16380428	Increase in TNF-alpha and inducible nitric oxide synthase-expressing dendritic cells in psoriasis and reduction with efalizumab (anti-CD11a).	TNF|NOS2	increase
16400020	Because TNF-alpha is central to the pathogenesis of psoriasis and psoriatic epidermis has a low apoptotic index with high expression of Bcl-xL, we hypothesized that inflammatory Fas signaling mediates induction of psoriasis by activated lymphocytes.	BCL2L1	increase	high increase
16409917	Tumor necrosis factor-alpha (TNF-alpha) is one of the key chemokines in the pathophysiology of psoriasis and its expression is notably increased in psoriatic plaques.	TNF	increase	high increase
16433680	We previously demonstrated that CCL27 and CCL28 were strongly expressed in sera and lesional keratinocytes of patients with atopic dermatitis and psoriasis vulgaris.	CCL27|CCL28	increase	high increase
16433682	Similarly to Cat L, the highest expression for hurpin was found in psoriasis and SCC.	CTSL|SERPINB13	increase
16433682	The highest expression of Cat L was found in psoriasis, atopic eczema and squamous cell carcinoma (SCC) samples.	CTSL	increase
16436339	The expression of RXRalpha was down-regulated in patients with psoriasis; moreover, its level was related to the stage of the disease; in the progressive stage of the disease, the level of the RXRalpha was lower than in the stable stage.	RXRA	decrease
16516815	Co-localization of COX-2, CYP4F8, and mPGES-1 in epidermis with prominent expression of CYP4F8 mRNA in psoriatic lesions.	CYP4F8	increase	high increase
16536802	In psoriasis, deficiency of neurofibromin expression has been observed in lesional keratinocytes.	NF1	decrease
16536802	Our results showed Gli1 expression in psoriatic skin but not in control normal skin.	GLI1	increase
16542135	Analysis of IFN-kappa expression in pathologic skin conditions: downregulation in psoriasis and atopic dermatitis.	IFNK	decrease
16542135	In contrast, IFN-kappa expression in psoriatic or atopic dermatitis (AD) pidermis was weak and detectable in only 2 of 5 patients examined.	IFNK	decrease	high decrease
16552541	Furthermore, we suggest that the noted up-regulation of JunB, which has been shown to up-regulate p16, in combination with the previously reported elevation of p16 expression in psoriatic involved skin, may indicate activation of a pathway by which JunB may protect the psoriatic plaque by inducing p16 in an event of malignant stress.	CDKN2A	increase
16585983	In severe forms, a decrease in both MMP-1 and TIMP-1 was observed in scales, suggesting their insufficient tissue expression, which can be a crucial element of psoriasis aggravation.	MMP1|TIMP1	decrease
16626167	Whereas pro-inflammatory cytokines such as tumor necrosis factor (TNF)-alpha are overexpressed in both diseases, a type 1 cytokine pattern predominates in psoriasis and a type 2 cytokine pattern is of pathophysiological importance at least in the initial stages of atopic dermatitis.	TNF	increase
16645593	Prominent production of IL-20 by CD68+/CD11c+ myeloid-derived cells in psoriasis: Gene regulation and cellular effects.	IL20	increase	high increase
16684279	The psoriatic skin showed higher ki-67 (P &lt; 0.05) and bcl-2 (P &lt; 0.05) expression rates when compared to normal skin.	BCL2|MKI67	increase
16788617	In contrast, expression of TGF-alpha mRNA transcripts were markedly increased in psoriatic lesions even after normalization.	TGFA	increase	high increase
16788621	The apparent overexpression of IL-6 in hyperplastic psoriatic tissue may explain features of psoriasis that link keratinocyte proliferation with immune activation and tissue inflammation.	IL6	increase
16792753	Performing in situ hybridization of lesional psoriatic skin we detected a dramatic induction of both S100A8 and S100A9 mRNA and protein primarily in the suprabasal layers of the epidermis while expression was negligible in nonlesional, nonpsoriatic interfollicular epidermis.	S100A8|S100A9	increase	high increase
16794822	Expression of 5-HT3R could be found in the basal epidermal layer of noninvolved but not in the involved skin of psoriasis, where it was only found in the acrosyringium.	HTR3A	decrease
16858420	Increased expression of Wnt5a in psoriatic plaques.	WNT5A	increase
16882169	Increased expression of the natural killer cell inhibitory receptor CD94/NKG2A and CD158b on circulating and lesional T cells in patients with chronic plaque psoriasis.	KLRD1|KLRC1|KIR2DL3	increase
16912508	However, expression profiles of LOR in skin biopsies have shown reduced levels in PS and increased levels in ATOD, suggesting the existence of a specific misregulation in LOR mRNA production.	LOR	decrease
16964309	Mast cells were found to be the predominant CD30 ligand-positive (CD30L-positive) cell in the chronic inflammatory skin diseases psoriasis and atopic dermatitis, and both CD30 and CD30L expression were upregulated in lesional skin in these conditions.	TNFRSF8|TNFSF8	increase
17007105	Contrary to normal epidermis, the psoriatic epithelium expressed no galectin-3 and no glycoligands for galectin-1.	LGALS3	decrease
17007105	Strong expression of galectin-3/galectin-3-reactive glycoligands in capillaries of psoriatic dermis represents one of the most important findings demonstrating the activation of endothelium in the course of the disease.	LGALS3	increase	high increase
17007105	The enhanced expression of galectin-3/galectin-3-reactive glycoligands in dermal capillaries of psoriatic skin can be important for rearrangement of the capillary network and migration of inflammatory cells to psoriatic skin.	LGALS3	increase
17073866	The immunohistochemical assays revealed that dermal fibroblasts (but not epidermal keratinocytes) in the lesional skin of psoriasis vulgaris (a Th1-polarized disease) express significant levels of galectin-9.	LGALS9	increase
17074928	IL-23 induced IL-19 and IL-24 expression in mouse skin, and both genes were also elevated in human psoriasis.	IL19|IL24	increase
17083361	It is noteworthy that SSTR4 and 5 were strongly expressed in the epidermis of psoriasis patients, but weakly expressed in the epidermis of those with atopic dermatitis and normal skin.	SSTR4|SSTR5	increase	high increase
17124348	The expression of hTERT was detected in 16 psoriatic lesional specimens (66.7%), but in none of the normal skin.	TERT	increase
17166397	All cases of psoriatic skin tissue showed that TIMP-2 and TIMP-1 expression statistically decreased in psoriatic skin (respectively 11+/-1.2 and 12+/-1.5) in comparison with healthy skin (respectively 15+/-3.2 and 53+/-3.8; p=0.0001).	TIMP2|TIMP1	decrease
17166397	In psoriatic skin MMP-9 expression was significantly increased in comparison to control skin (31+/-3.3 vs 8+/-6.1; p=0.007).	MMP9	increase
17166397	No or faint HIF-1alpha immunostaining was detected in healthy skin, while in psoriatic skin HIF-1alpha was diffusely expressed.	HIF1A	increase
17166397	Psoriatic skin showed a diffuse VEGF positive staining (13.15+/-6.6), while no expression was observed in normal epidermis.	VEGFA	increase
17166397	Total MMP-2 expression of healthy skin (30+/-2.26) was significantly lower in respect to the MMP-2 psoriatic skin (71.5+/-4.13; p= 0.0001) and a positive correlation was observed between VEGF and MMP-2 in psoriatic patients (r= 0.688; p= 0.046).	MMP2	increase
17177938	Down-regulation of bc1-2 is consistent with the dynamics of psoriasis but increased TUNEL positive cells and p53 expression has not been fully elucidated yet.	CHMP2A|TP53	decrease|increase
17177938	Moderate p53 expression was observed in the psoriasis group, while it was weak in the control.	TP53	increase
17207171	Significant overexpression of VAP-1 in both lesional and non-lesional psoriatic skin and higher serum level of soluble VAP-1 in psoriatic patients may indicate the role of VAP-1 in chronic inflammation occurring in psoriasis.	AOC3	increase
17207171	Vascular adhesion protein-1 (VAP-1) is overexpressed in psoriatic patients.	AOC3	increase
17222223	A significant increase of CRH expression was observed in psoriatic lesions, which involved the entire epidermis (upper layer in particular), hair follicles and sweat glands compared with controls.	CRH	increase
17222223	Compared with the definite increase of CRH expression in psoriasis, the expression of the POMC peptides was heterogenous with no overall significance.	CRH	increase
17223869	IGFBP7 is underexpressed in psoriatic epidermis but is inducible by UVB.	IGFBP7	decrease
17223869	We also found that IGFBP7 mRNA and protein were significantly underexpressed in psoriatic compared with normal epidermis, and that phototherapy significantly increased their expression.	IGFBP7	decrease
17244028	Srcasm overexpression in psoriasis-insights into pathogenesis.	TOM1L1	increase
17302610	Ki-67 and TUNEL indexes and TNF-alpha and NF-kappaB expressions were significantly higher in psoriatic epidermis than in normal epidermis (p &lt; 0.05).	TNF|MKI67	increase
17343577	An over-expression of the mRNA for HDAC-1, HIF-1alpha, LL-37, and IGF-1 in psoriatic skin, in comparison with skin from healthy subjects, was found.	HDAC1|HIF1A|CAMP|IGF1	increase
17343577	The antiangiogenic VHL mRNA and protein were under-expressed in psoriatic skin and highly expressed in healthy skin.	VHL	decrease
17343577	The antiapoptotic IAP-2 was over-expressed in dermal endothelial cells from psoriatic skin.	BIRC2	increase
17343577	Under-expression of VHL and over-expression of HDAC-1, HIF-1alpha, LL-37, and IAP-2 in affected skin biopsies of patients with psoriasis.	VHL|HDAC1|HIF1A|CAMP|BIRC2	decrease|increase|increase|increase|increase
17357508	Our findings indicate that up-regulated expression of pDCs, IRF-7 mRNA might be involved in the pathogenesis of psoriasis.	IRF7	increase
17357509	The results showed that the expression of IL-23p19 mRNA and p40 (IL-12/IL-23) mRNA were higher in psoriatic lesion than those of non-lesional skin and normal skin.	IL23A|IL12B	increase
17397353	Psoriasis is characterised by the presence of neutrophil overactivation and overproduction of interleukin (IL)-6 and IL-8 from keratinocytes.	IL6|CXCL8	increase
17408452	Interestingly, a strong overexpression of HO-1 was observed in psoriatic skin.	HMOX1	increase	high increase
17521953	To study the relationship between insulin-like growth factor-II (IGF-II) and 12-lipoxygenase (12-LOX) that are upregulated in psoriasis, we monitored 12-lipoxygenase expression in the insulin-like growth factor-II treated human keratinocytes and explored the signaling pathways of 12-lipoxygenase expression.	IGF2|ALOX12	increase
17535226	Keratinocytes in the psoriatic plaques of patients with pruritus showed consistently increased expression of substance P receptor (SPR), high-affinity nerve growth factor receptor (TrkA) and calcitonin gene-related peptide receptor (CGRPR).	TACR1|NTRK1|CALCRL	increase
17589974	Increased expression of Bcl-X protein was associated with psoriatic epidermal hyperplasia.	BCL2L1	increase
17589974	Strong Bax and Bak expression in involved psoriatic skin are probably inhibitory mechanisms counteracting intensive proliferation.	BAX|BAK1	increase	high increase
17589974	There was a significant increase in Ki-67 (17.05 vs 3.65; P&lt;0.001), Bcl-X (40.21 vs 13.97; P&lt;0.001), Bak (89.46 vs 73.36; P&lt;0.001), and Bax (50.00 vs 29.25; P&lt;0.001) expression and a decrease in Bcl-2 (3.23 vs 6.25; P=0.008) expression in involved psoriatic skin, as well as an increase in Bcl-X (25.13 vs 13.97; P&lt;0.001) expression in uninvolved psoriatic skin, when compared to norm…	MKI67|BCL2L1|BAK1|BAX|BCL2	increase|increase|increase|increase|decrease
17620093	We found cutaneous HO-1 expression upregulated comparable with suppressors of cytokine signalling (SOCS)1 and SOCS3 in psoriasis and atopic eczema and temporarily increased in murine ovalbumin-induced late phase reaction (LPR) and 2,4-dinitrofluorobenzene (DNFB)-induced contact hypersensitivity (CHS).	HMOX1|SOCS1|SOCS3	increase
17641855	The results showed that the mRNA expression levels of IL-17, IL-23p19, IL-23p40 and IL-6 in psoriasis lesion were significantly higher than those of non-lesions (1.231 +/- 0.843 vs 1.003 +/- 0.044, 1.166 +/- 0.142 vs 0.765 +/- 0.133, 1.125 +/- 0.104 vs 0.730 +/- 0.103, 1.186 +/- 0.222 vs 0.976 +/- 0.122, respectively, all P &lt; 0.05).	IL17A|IL23A|IL12B|IL6	increase
17647003	We conclude that although CCR5 expression is increased in psoriatic lesions, this receptor does not play a crucial role in the pathogenesis of psoriasis.	CCR5	increase
17671512	Increased expression of the orphan nuclear receptor NURR1 in psoriasis and modulation following TNF-alpha inhibition.	NR4A2	increase
17900301	In contrast, IL-22 mRNA expression was up-regulated in psoriatic skin lesions compared to normal skin, whereas IL-22 mRNA levels in peripheral blood mononuclear cells from psoriatic patients and normal subjects were similar.	IL22	increase
17916208	Etanercept induces a clinical and histological improvement of psoriatic disease, promoting a reduction in CTACK/CCL27 cutaneous immunostaining and favouring the restoration of physiological CTACK/CCL27 epidermal expression.	CCL27	increase
17928888	Interestingly, expression of RIG-I, MDA5, and PKR was significantly increased in lesional skin from patients with psoriasis, a chronic inflammatory skin disease that is characterized by high IFN-alpha levels.	DDX58|IFIH1|EIF2AK2|IFNA1	increase|increase|increase|increase	|||high increase
17951129	Expression, subcellular localization and cytokinic modulation of Toll-like receptors (TLRs) in normal human keratinocytes: TLR2 up-regulation in psoriatic skin.	TLR2	increase
17951129	In immunochemistry analysis, psoriatic skin showed a strong over-expression of TLR2 in the epidermis compared with normal skin.	TLR2	increase	high increase
17951129	TLR2 over-expression in psoriatic skin provides new insights into TLR implication in the pathogenesis of psoriasis, through inappropriate stimulation by infectious or endogen ligands.	TLR2	increase
18044712	Here we show that (1) S100A8 and S100A9 are secreted by cultured normal human keratinocytes (NHK) in a cytokine-dependent manner, (2) when applied to NHK, recombinant S100A8/A9 (a 1:1 mixture of S100A8 and S100A9) induced expression of a number of cytokine genes such as IL-8/CXCL8, CXCL1, CXCL2, CXCL3, CCL20, IL-6, and TNFalpha that are known to be up-regulated in psoriatic epidermis, (3) the S10…	CXCL8|CXCL1|CXCL2|CXCL3|CCL20|IL6|TNF	increase
18060647	The results showed that (1) IL-22 and S100A8, A9 mRNA were positively expressed in the psoriatic skin lesions but negatively expressed in the normal controls; The expression level of S100A7 was (1.133+/-0.040) in the psoriatic skin lesions, significantly higher than that in the normal controls (0.744+/-0.037, P&lt;0.01).	IL22|S100A8|S100A9|S100A7	increase
18092840	It has been shown that in inflammatory skin disorders, including hyperproliferative psoriatic epidermis and the skin of patients with atopic dermatitis, the expression of both PPARalpha and PPARgamma is decreased.	PPARA|PPARG	decrease
18177599	In psoriasis, IL-23 is overproduced by dendritic cells and keratinocytes, and this cytokine stimulates Th17 cells within dermis to make IL-17A and IL-22.	IL23A|IL12B	increase
18194266	Psoriasin, an Escherichia coli-cidal antimicrobial protein, has been found to be overexpressed in psoriasis, a skin disease characterized by infiltration of neutrophils.	S100A7	increase
18200064	We localized Th17 cells predominantly to the dermis of psoriasis skin lesions, confirmed that IL-17 mRNA increased with disease activity, and demonstrated that IL-17 mRNA expression normalized with cyclosporine therapy.	IL17A	increase
18223693	Overexpression of S100A7 (psoriasin), a small calcium-binding protein, has been associated with the development of psoriasis and carcinomas in different types of epithelia, but its precise functions are still unknown.	S100A7	increase
18225391	Our study demonstrated that VEGF, VEGF-R3 and COX-2 expression in psoriatic and nonlesional skin is significantly high in epidermis and dermis.	VEGFA|FLT4|PTGS2	increase
18384439	Our data provide clear evidence for a versatile upregulation of CD26/DPP-IV expression in psoriatic (epi)dermis.	DPP4	increase
18400510	Pathogenesis of psoriasis is associated with an increased expression of tumor necrosis factor-alpha (TNF-alpha).	TNF	increase
18419602	Overexpression of VEGFR-1, VEGFR-2 and VEGFR-3 in psoriatic epidermis was demonstrated both at mRNA and protein levels in vitro.	FLT1|KDR|FLT4	increase
18419602	Since keratinocyte proliferation and differentiation rely on calcium concentrations, and VEGF is overexpressed in psoriatic epidermis, we further investigated the roles of calcium and VEGF in regulating the expression of VEGFRs.	VEGFA	increase
18419608	In particular, miR-203, the first skin-specific miRNA, showing an intriguing expression profile being confined to skin epithelium, is specifically overexpressed in psoriasis.	MIR203A	increase
18445484	Cutaneous and systemic overexpression of various proinflammatory cytokines (TNF, interleukins, interferon-gamma) has been demonstrated in psoriatic patients.	TNF|IFNG	increase
18495586	Downregulation of E-cadherin and beta-catenin expression and cyclin D1 overexpression in psoriatic skin are probably involved in keratinocyte hyperproliferation in psoriasis vulgaris.	CDH1|CTNNB1|CCND1	decrease|decrease|increase
18539194	IL-17A and IL-19 are highly expressed in chronic inflammatory diseases, such as psoriasis and asthma.	IL17A|IL19	increase	high increase
18561588	Proinflammatory cytokines, such as tumor necrosis factor-alpha (TNF-alpha), and other factors that are overproduced in patients with psoriasis likely contribute to the increased risk for development of metabolic syndrome.	TNF	increase
18611439	We also describe the mechanisms that normally control production and activity of LL37 in human skin and propose that the persistent overexpression of LL37 in psoriasis leads to uncontrolled IFN responses that drive autoimmune skin inflammation.	CAMP	increase
18637894	Serum leptin levels, tissue leptin and leptin receptor expression were significantly higher in patients with severe psoriasis than patients with mild-moderate psoriasis and controls (P &lt; 0.05).	LEP|LEPR	increase
18722346	We show that GPR109A is highly expressed in neutrophils and epidermal keratinocytes, and that its expression is increased in human psoriatic lesions.	HCAR2	increase
18761871	Subsequently, IL-20 expression levels were found to be increased in psoriasis skin, and it was observed that these levels normalized upon psoriasis treatment.	IL20	increase
18802076	IFN-gamma also stimulates APC production of CCL20, supporting migration of IL-17(+) T cells, and synergizes with IL-17 in the production of human beta-defensin 2, an antimicrobial and chemotactic protein highly overexpressed by psoriatic keratinocytes.	DEFB4A	increase	high increase
18923931	Transcript expression patterns distinguish these disorders and identify EGR1, among other genes, whose epidermal expression is decreased in BCC and SCC but is elevated in psoriasis.	EGR1	increase
18937755	E-selectin, a ligand of the cutaneous lymphocyte-associated antigen (CLA)+ T lymphocytes is highly expressed on vascular endothelium in atopic dermatitis and psoriasis, but in the past there has been a lack of statistical data on its impact on patients with measles.	SELE	increase	high increase
18986456	Increased insulin-like growth factor binding protein-3 expression level in psoriatic tissue before and after systemic treatment with cyclosporine A and methotrexate.	IGFBP3	increase
19016707	Psoriatic keratinocytes express high levels of psoriasin (S100A7), a small calcium-binding protein.	S100A7	increase	high increase
19016708	We demonstrated significantly increased mRNA expression of IL-17A, IL-17C and IL-17F in psoriatic skin.	IL17A|IL17C|IL17F	increase
19050268	The mechanism of increased cathelicidin in psoriatic keratinocytes is not known, but recent observations have found that psoriasis has abundant Th17 cells that produce IL-17A and IL-22.	IL17A|IL22	increase
19059832	c-FLIP mRNA and protein expressions were significantly greater in lesional psoriatic epidermis compared with normal and non-lesional psoriatic epidermis (P &lt; 0.01).	CFLAR	increase
19059832	c-FLIP was strongly expressed within all epidermal layers in lesional psoriatic skin, whereas weak c-FLIP staining was restricted to the basal and suprabasal layers in normal and non-lesional psoriatic epidermis.	CFLAR	increase	high increase
19059832	Expression of antiapoptotic protein c-FLIP is upregulated in psoriasis epidermis.	CFLAR	increase
19138007	The expression of adhesion molecules Intercellular adhesion molecule-1 (ICAM-1) and Vascular cell adhesion molecule-1 (VCAM-1) is increased in lesional and in non-lesional skin of psoriatic patients, and play role in pathogenesis of the disease.	ICAM1|VCAM1	increase
19141734	Psoriasis is an inflammatory skin disorder characterized by increased activation of CD4(+) T lymphocytes, and systemic and local overexpression of pro-inflammatory cytokines such as interleukin 2 (IL-2), gamma interferon (IFN-gamma), IL-6 and tumour necrosis factor alpha, indicating that immunopathogenesis of the disease is T helper 1 (Th1) mediated.	IL2|IFNG|IL6|TNF	increase
19167844	Human psoriasin (S100A7) has originally been described as a member of the family of S100 calcium-binding proteins which is overexpressed in patients suffering from psoriasis.	S100A7	increase
19264456	Bioactive forms of IL-12 and IL-23 are highly expressed in various DC and macrophage subsets and their marked in situ production suggest that both cytokines have crucial pathogenic role in psoriasis.	IL12A|IL12B|IL23A	increase	high increase
19264456	Increased expression of IL-12p70 and IL-23 by multiple dendritic cell and macrophage subsets in plaque psoriasis.	IL12A|IL12B|IL23A	increase
19309427	It has been reported that vascular endothelial growth factor (VEGF) is overexpressed in lesional psoriatic skin and its serum levels are significantly elevated in patients with moderate to severe disease.	VEGFA	increase
19322213	In a microarray analysis of epidermal gene expression of psoriasis and atopic dermatitis lesions, we identified vanin-3 as the gene showing the highest differential expression of all annotated genes that we studied (19-fold upregulation in psoriasis).	VNN3	increase
19399181	In line, Wnt5a and fzd5 are both overexpressed and re-distributed in the epidermis of psoriasis which involves disturbed keratinocyte differentiation.	WNT5A|FZD5	increase
19438477	We found decreased expression of cystatin M/E and cathepsin V in lesional atopic dermatitis and psoriasis epidermis at the mRNA level as well as the protein level.	CST6|CTSV	decrease
19505391	TNFalpha up-regulates the genetic transcription of VEGF, a pro-angiogenetic cytokine over-expressed in psoriatic skin, which promotes micrangiopathic modifications in psoriatic plaque.	VEGFA	increase
19560286	Many researchers focus on the pro-inflammatory role of CRH, such as CRH-induced activation of mast cells in the phenomenon of stress related exacerbation of cutaneous inflammatory diseases, and some researches demonstrated that CRH protein expression was increased in the affected skin of psoriasis.	CRH	increase
19560286	Tagen found CRH-R1 mRNA expression in psoriasis skin lower than that in normal controls.	CRHR1	decrease
19648274	IL-6Ralpha and gp130 expression was significantly elevated in psoriatic effector T cells compared with normal controls.	IL6R|IL6ST	increase
19648274	We show here that IL-6 protein is markedly elevated and most highly expressed by CD31(+) endothelial cells and CD11c(+) dermal dendritic cells (DCs) in lesional psoriatic skin.	IL6	increase	high increase
19651223	It has been demonstrated that the expression of calcitonin gene-related peptide (CGRP) is elevated in psoriasis lesions and CGRP-containing neuropeptide nerve fibers are denser in the psoriatic epidermis.	S100A12	increase
19659863	In human keratinocytes, VEGF is regulated by human cathelicidin LL37, and the expression of this peptide, as well as interleukin-13 receptor-alpha1 (IL-13Ralpha1) and VEGF, is increased in psoriatic skin.	CAMP|VEGFA|IL13RA1	increase
19662682	Th17 cells produce IL-22 and display CCR6, the CCL20 receptor; CCR6+ T cells and CCL20 are abundant in psoriatic skin.	CCR6|CCL20	increase	high increase
19663871	The expression and phosphorylation of eukaryotic initiation factor 4E are increased in lesional psoriatic skin.	EIF4E	increase
19663871	We have demonstrated for the first time that the level of total and phosphorylated eIF4E and the expression of 4E-BP1 are increased in lesional psoriatic skin.	EIF4E|EIF4EBP1	increase
19688145	SMAD7 mRNA expression was significantly decreased in lesional psoriatic skin compared with both non-lesional psoriatic skin and healthy skin.	SMAD7	decrease
19688145	The study data demonstrate significantly downregulated TGFbetaRI and SMAD2, 4 and 6 mRNA expression in lesional and non-lesional psoriatic skin.	TGFBR1|SMAD2|SMAD4|SMAD6	decrease
19710688	In the present study, we confirmed that IGFBP7 expression is decreased in psoriatic lesions.	IGFBP7	decrease
19710688	Recently, a global gene expression study revealed that IGFBP7 is downregulated in the psoriatic epidermis, with UVB phototherapy restoring its expression to normal.	IGFBP7	decrease
19731362	IL-20 cytokine subfamily members, including IL-19, IL-20, and IL-24, are highly expressed in psoriatic skin lesions.	IL20|IL19|IL24	increase	high increase
19731362	These data indicate that increased IL-22R expression in epidermal keratinocytes contributes to the pathogenesis of psoriasis through enhancing the coordinated effects of IL-22 and IL-17, inducing the production of the IL-20 subfamily, chemokines, and growth factors.	IL22RA1|IL10RB	increase
19785602	Overexpression of vascular endothelial growth factor (VEGF) in epidermal lesions of psoriasis is well documented; however, its underlying mechanisms are largely unknown.	VEGFA	increase
19818069	The chemokine CXCL8 was highly expressed in psoriasis, AD and allergic contact dermatitis, but not in irritant contact dermatitis.	CXCL8	increase	high increase
19852986	To determine whether CRH and its receptor, CRH-R1, modulate the expression of vascular endothelial growth factor (VEGF), which is overexpressed in psoriatic epidermis and plays a causal role in the pathogenesis of psoriasis, we investigated the effect of CRH on the expression of VEGF in a human keratinocyte cell line (HaCaT) and whether this effect is via the mitogen-activated protein kinase (MAP…	VEGFA	increase
20002174	Cx26 is barely expressed in normal adult epidermis, but its expression is induced during wound healing, psoriasis, and skin hyperplasia stimulated by tumor promoters.	GJB2	increase
20030614	Antimicrobial peptides expression is altered in several diseases: alpha-defensins deficiency is related with Crohn's disease and in skin, cathelicidin LL-37 and beta-defensin-2 are overexpressed in psoriasis, while in atopic dermatitis, their expression is decreased.	CAMP|DEFB4A	increase
20074874	Human psoriasin (S100A7) has been described as a member of the family of S100 calcium-binding proteins and is over-expressed in patients suffering from psoriasis.	S100A7	increase
20160089	Gene expression of IL-33 and histidine decarboxylase (HDC), an indicator of mast cell presence/activation, is significantly increased in affected and unaffected (at least 15 cm away from the lesion) psoriatic skin, as compared with normal control skin.	IL33|HDC	increase
20224694	Cytoplasmic CXCL16 expression was increased in the capillary endothelial cells of psoriatic dermis as compared to capillary endothelial cells of the normal dermis.	CXCL16	increase
20224694	Overexpression of CXCL16 in lesional psoriatic skin.	CXCL16	increase
20300524	By expression profiling, we confirm that PPARbeta/delta is overexpressed in the vast majority of psoriasis patients.	PPARD	increase
20331450	Cathelicidin and human beta-defensin 2 (HBD2) expression was high in skin lesions of psoriasis.	CAMP|DEFB4A	increase	high increase
20482619	In the case of psoriasis (n = 47), we found highly significant correlation between P-selectin and PASI (r = 0.51; P &lt; 0.000001), as well as between the change in the PASI and the change in P-selectin expression (r = 0.4; P = 0.006).	SELP	increase
20523827	In addition, the expression of Nkx2.5 was significantly increased in psoriasis and squamous cell carcinoma, but was barely detected in atopic dermatitis and basal cell carcinoma.	NKX2-5	increase
20538798	Moreover, in psoriasis, a prototypic immune response in which the importance of IL-23/Th17 is known, high expression of Cox-2 in fibroblasts was observed.	PTGS2	increase	high increase
20548852	Reduced JunB expression was observed in patients with psoriasis vulgaris and guttate psoriasis, as compared to patients in the control group; however, c-Jun expression was reduced only in the psoriasis vulgaris group.	JUNB|JUN	decrease
20548852	The expression of JunB and c-Jun have been reported to be reduced in psoriatic lesions.	JUNB|JUN	decrease
20548852	The expression of S100A8 increased in the psoriasis groups as compared to the control group.	S100A8	increase
20629596	CCR6 and its ligand, CCL20/MIP-3alpha, are highly expressed in psoriatic skin and CCR6 is necessary for the pathology induced in a mouse model of psoriasis-like inflammation.	CCR6|CCL20	increase	high increase
20653771	It was recently demonstrated that early growth response-1 (Egr-1) transcription factor is significantly up-regulated in the skin lesions of patients with psoriasis.	EGR1	increase
20858385	A suggestion that emerges is that atopic dermatitis and psoriasis share at least 2 pathogenic mechanisms-namely, deficient expression of PPAR-#a and impaired production of interleukin-10 and interferon-Î³-in spite of differences in causes and manifestations.	PPARA	decrease
20962853	We propose that EGFR ligands are important modifiers of IL-1 activity, synergizing with IL-1 to stimulate epidermal production of hBD-2, S100A7, and CCL20, three of the most upregulated transcripts in psoriatic plaques.	DEFB4A|S100A7|CCL20	increase
21068754	Epidermal FABP (E-FABP/FABP5) is predominantly expressed in keratinocytes and is overexpressed in the actively proliferating tissue characteristic of psoriasis and wound healing.	FABP5	increase
21086260	Expression of the helix-loop-helix transcription factor Id1 (inhibitor of differentiation/DNA binding), functioning as an inhibitor of differentiation, is known to increase in psoriatic skin.	ID1	increase
21128207	The serotonin transporter (5-HTT) is of great significance in the control of the serotonergic system, and its expression is known to be upregulated in psoriasis, a chronic or recurrent inflammatory skin disease.	SLC6A4	increase
21148126	Inflammation-prone psoriatic skin constitutively expresses elevated concentrations of S100A7 (psoriasin) and S100A15 (koebnerisin) in the epidermis.	S100A7|S100A7A	increase
21166662	IGF-1R is expressed by proliferating basal and suprabasal keratinocytes and is more abundant in psoriatic lesions.	IGF1R	increase
21166662	Keratinocytes from psoriatic epidermis express much higher levels of the antiapoptotic protein, Bcl-xL, compared with normal keratinocytes.	BCL2L1	increase	high increase
21346775	The expression of FLG and LOR was found to be decreased in lesional and non-lesional skin of psoriasis patients.	FLG|LOR	decrease
21355890	Keratin 17 (K17), an intermediate filament protein, is highly expressed in psoriatic lesions, while not normally expressed in healthy epidermis.	KRT17	increase	high increase
21367976	Psoriasis is an inflammatory dermatosis with enhanced expression of hBD-2 in keratinocytes and infiltration of cytokine-producing T cells, which in turn, up- or down-regulate hBD-2 expression.	DEFB4A	increase
21562230	In this study, we detected abundant cytosolic DNA and increased AIM2 expression in keratinocytes in psoriatic lesions but not in healthy skin.	AIM2	increase
21564328	Furthermore, filaggrin expression is lowered in psoriatic skin lesions but normally expressed in uninvolved skin.	FLG	decrease
21596034	The expression levels of DC-LAMP and DC-SIGN proteins were significantly higher in psoriasis vulgaris lesions when compared with normal skin tissues (P&lt;0.01).	LAMP3|CD209	increase
21611195	GATA3 expression is decreased in psoriasis and during epidermal regeneration; induction by narrow-band UVB and IL-4.	GATA3	decrease
21628458	The expression of IL-17C has been demonstrated to be strongly induced by TNFÎ± in human keratinocytes, and recently the level of IL-17C was found to be increased in the inflammatory skin disease psoriasis.	IL17C	increase
21669473	Compared with normal-appearing skin, cells expressing CD11a, CD11c, CD123, CD303, and CD207 were increased in PSO.	ITGAL|ITGAX|IL3RA|CLEC4C|CD207	increase
21681565	Psoriasis is associated with an increase of Th17 cytokines, such as IL-17, IL-22, IL-21, and TNF-Î±, which are produced by Th17 cells.	IL17A|IL22|IL21|TNF	increase
21704361	We also confirmed differential upregulation of chemokine expression in patients with AD (CCL17, CCL18, and CCL22) and psoriasis (CXCL1, IL-8, and CCL20).	CXCL1|CXCL8|CCL20	increase
21796151	Keratin 17 (K17) is strongly expressed in psoriatic lesions but not in normal skin.	KRT17	increase	high increase
21805023	Of particular interest, increased expression of glutathione S transferase 1 (GSTP1) and peroxiredoxin 2 (PRDX2), which are involved in the Redox balance system, and SFN, which is involved in the cellular proliferation system, was observed in psoriatic lesional skin.	GSTP1|PRDX2|SFN	increase
21805023	Proteomic analysis of psoriatic skin tissue for identification of differentially expressed proteins: up-regulation of GSTP1, SFN and PRDX2 in psoriatic skin.	GSTP1|SFN|PRDX2	increase
21807764	Other differentially expressed miRNAs included hematopoietic-specific miRNAs such as miR-142-3p and miR-223/223*, and angiogenic miRNAs such as miR-21, miR-378, miR-100 and miR-31, which was the most highly upregulated miRNA in psoriatic skin.	MIR31	increase
21925591	Furthermore, EC-SOD expression in tissue from psoriasis patients was markedly decreased in psoriatic lesional and nonlesional skins from psoriasis patients in comparison to normal skin from healthy volunteers.	SOD3	decrease	high decrease
22029980	Briakinumab is a monoclonal antibody against the p40 molecule shared by interleukin-12 and interleukin-23, which is overexpressed in psoriatic skin lesions.	IL12B	increase
22048772	For example, in the skin of psoriasis patients, the human cationic antimicrobial peptide LL37 is highly expressed and binds to host DNA.	CAMP	increase	high increase
22103848	It is known that expression of IL-19 is increased in the epidermis of patients with psoriasis, which is a Th1 dominant disease.	IL19	increase
22177422	CCR6 and its ligand, CCL20, are highly expressed in psoriatic skin lesion and CCR6 is essential for the development of the psoriasiform phenotype following IL23 injection in mouse skin.	CCR6|CCL20	increase	high increase
22188261	In psoriatic skin, the frequency of slanDCs and CD1c+ DCs was doubled, and the slanDCs expressed CD11c.	ITGAX	increase
22236965	IL-22 produced by Th17 and new subset of T helper cells, Th22, is also increased within psoriatic lesions and in the serum.	IL22	increase
22250707	Recently, IL-21 has been involved in this process as this cytokine is overexpressed in psoriatic skin and can cause epidermal hyperplasia and inflammation when injected intradermally into mice.	IL21	increase
22271227	Expression of galectin-1 correlated with IL-17 and IL-10 expression and with the psoriasis area and index activity.	LGALS1	increase
22288172	A statistically significant increase of Langerghans's cells as well as the expression of TLR2 and TLR4 in psoriatic lesions has been founded out.	TLR2|TLR4	increase
22350180	A statistically significant increase of the expression of CRH-R1 was found in the skin biopsies of psoriasis patients compared with the control group patients.	CRHR1	increase
22350180	In patients with psoriasis, there was a positive correlation between the expressions of CRH-R1 and PASI scores (p = 0.001, r = +0.572).	CRHR1	increase
22410863	Overexpression of antimicrobial peptides and proteins (AMPs) such as human Î²-defensin-2 (hBD2), LL37, and psoriasin has frequently been observed in lesional skin of psoriasis patients.	DEFB4A|CAMP|S100A7	increase
22427774	In psoriatic skin lesions of all studied patients IL-18 expression was significantly correlated with disease duration (r = 0.40 and P = 0.01) and clinical severity of psoriasis (r = 0.72 and P = 0.001).	IL18	increase
22427774	Increased IL-18 expression in keratinocytes from psoriatic lesions of our patients and its correlation with disease duration and severity supported the concept which views psoriasis as a T-cell-mediated autoimmune disease.	IL18	increase
22427774	Of all 16 studied patients significantly increased IL-18 expression was noted in keratinocytes from psoriatic lesions before and after treatment when compared to keratinocytes from uninvolved skin (P = 0.001 and 0.002 respectively).	IL18	increase
22438963	Finally, we report that TWEAK and FN14 are normally expressed in the basal layer of the physiological epidermis and are greatly enhanced in benign (psoriasis) and malignant (squamous cell carcinoma) skin pathologies that are characterized by an inflammatory component.	TNFRSF12A|TNFSF12	increase	high increase
22509827	In particular, the cathelicidin LL-37 is overexpressed in inflamed skin in psoriasis, binds to extracellular self-DNA released from dying cells and converts self-DNA in a potent stimulus for plasmacytoid dendritic cells (pDCs).	CAMP	increase
22528235	The detection revealed that IBP expression in keratinocytes, lymphocytes, hair follicles, and sebaceous glands in normal skin was significantly lower than that in the lesions of psoriasis vulgaris (P&lt;0.05).	DEF6	increase
22577267	Unlike the normal epidermis, AQP3 showed decreased expression in the lesional and peri-lesional epidermis of psoriasis.	AQP3	decrease
22609260	In psoriasis, the cutaneous and systemic overexpression of various proinflammatory cytokines, such as interleukin-6 (IL-6) has been demonstrated.	IL6	increase
22673731	Expression of IL-17A, IL-17C, and IL-17F is strikingly increased in psoriatic lesions, and successful therapy is associated with restoration of the expression of a wide range of genes (including effector molecules downstream of IL-17 such as cytokines, chemokines, and antimicrobial peptides) to near-normal levels.	IL17A|IL17C|IL17F	increase	high increase
22721997	The activation of EGF receptor, known to be highly expressed in psoriatic lesions, was inhibited by indigo naturalis or indirubin.	EGFR	increase	high increase
22739986	For the first time, we report that phosphorylated AKT and phosphorylated BAD are strongly expressed in lesional psoriatic skin, compared with healthy or not lesional skin, and they strictly correlate to the high expression of SOCS1 and SOCS3 molecules in the psoriatic epidermis.	SOCS1|SOCS3	increase	high increase
22854836	Nestin expression is increased in the suprabasal epidermal layer in psoriasis vulgaris.	NES	increase
22890607	Connexin 26 (Cx26), an important gap junction protein, has been found highly expressed in plaques of psoriasis.	GJB2	increase	high increase
22924482	The downregulation of DUSP1 mRNA in lesional psoriatic skin was not explained by the difference in the mRNA expression of the potential DUSP1 transcript stability-affecting proteins Hu antigen R or tristetraprolin.	DUSP1	decrease
22965812	The expression of heme oxygenase-1 (HO-1), the rate-limiting enzyme involved in heme degradation, correlates well with the severity of psoriasis, and is a heritable trait.	HMOX1	increase
23013371	STAT1 expression and activation is increased in lesional psoriatic skin.	STAT1	increase
23013371	The expression of STAT1 was demonstrated to be significantly increased at both mRNA and protein level in lesional psoriatic skin.	STAT1	increase
23079823	It is known that expression of helix-loop-helix transcription factor Id1, which functions as an inhibitor of differentiation, is upregulated in psoriatic skin.	ID1	increase
23190894	Microarray analysis of skin biopsies from psoriasis patients revealed increased mRNA transcripts for several members of this RTK family in plaques, including the EphA1, EphA2, and EphA4 subtypes prominently expressed by keratinocytes.	EPHA1|EPHA2|EPHA4	increase
23193414	In psoriasis lesions, over expression of IL-17 is observed whereas IL-4 and IL-13 were not detected; the replacement of IL-4 and IL-13 by IL-17 from this mix is able to mimic in vitro a "psoriasis like" status on keratinocytes.	IL17A	increase
23223134	Because immune cell infiltration is seen in psoriatic lesions and psoriasis patients express low levels of EC-SOD, we hypothesized that the lack of EC-SOD induces more severe IL-23-mediated psoriasis-like skin inflammation.	SOD3	decrease
23278897	NK cells in psoriasis skin lesions were skewed in their expression of CD57, a marker of NK cell maturity, with CD57 expression significantly reduced and NKG2A expression increased on NK cells in lesional and unaffected skin compared to controls.	B3GAT1|KLRC1	decrease|increase
23344029	Immunohistochemical experiments revealed an elevated expression of NPM in the dividing cells of the basal layers of psoriatic involved skin samples as compared with healthy and psoriatic uninvolved samples.	NPM1	increase
23362875	Gene expression analysis showed expression of GLP-1Rs in five of six skin biopsies from psoriasis plaques, in one of six biopsies from unaffected psoriatic skin and in one of six biopsies from healthy skin.	GLP1R	increase
23362875	Increased expression of glucagon-like peptide-1 receptors in psoriasis plaques.	GLP1R	increase
23392136	GLUT-1 was not expressed in epidermis of normal skin, whereas it was expressed in 76.6% of uninvolved and 86.7% of involved skin of psoriatic patients, where both the latter differed significantly regarding the intensity (P = 0.001) and localization (P = 0.001) of GLUT-1 expression.	SLC2A1	increase
23468834	Sorted CD4+ T cells from psoriatic lesional skin produced higher levels of IL-17A, IL-22, and IFN-gamma compared to unaffected skin, while sorted CD8+ T cells from lesional skin produced higher levels of IL-17, IL-22, IFN-gamma, TNF-alpha, and IL-2 compared to unaffected skin.	IL17A|IL22|IFNG|TNF|IL2	increase
23517877	The hypoxia inducible factor 1 alpha (HIF-1Î±), a critical hypoxia-induced factor that regulates angiogenesis has been shown previously to be over-expressed in psoriasis skin both at the mRNA and protein level.	HIF1A	increase
23604962	Interestingly, we observed that hMena is not expressed in healthy skin, but it becomes detectable in non-lesional areas and it is even more expressed in lesional psoriatic skin.	ENAH	increase
23638377	Given that psoriasis is characterized by up-regulation of keratins K6 and K16, we have investigated whether CB1 stimulation modulates their expression in human epidermis.	KRT6|KRT16	increase
23657503	IL-25 expression was increased in the skin from ADEH-, ADEH+, and psoriasis as compared with normal skin, and was significantly greater in lesional ADEH+ skin than in lesional ADEH- skin.	IL25	increase
23904383	Results showed that the expression levels of IL-36a, IL-36Î², IL-36Î, phosphorylated p38 MAPK and NF-ÎºBp65 in the psoriasis group were significantly higher than those in the control group (P&lt;0.001).	IL36A|IL36B|IL36G|RELA	increase
23978911	For instance, IL-22 can inhibit keratinocyte terminal differentiation and can induce psoriasis-like epidermis alterations; serum IL-22 levels were correlated with the disease severity of psoriasis patients, and IL-22 mRNA was positively expressed in the psoriatic skin lesions, but negatively expressed in the normal controls.	IL22	increase
23995795	At baseline, psoriasis lesions showed low vitamin D metabolizing enzyme (CYP27A1, CYP27B1) and high human Î²-defensin-2 mRNA expression levels compared with those of the healthy subjects.	CYP27A1|CYP27B1|DEFB4A	decrease|decrease|increase	||high increase
24057248	Immunohistochemistry and western-blotting analysis showed that TLR7 is expressed in basal keratinocytes of normal skin and in the human keratinocyte cell line HaCaT, but not expressed in the keratinocytes of psoriasis lesions.	TLR7	decrease
24135466	The expression of miR-369-3p is increased in both serum samples and skin tissues from psoriasis patients, and its level in the skin positively correlates with disease severity.	MIR369	increase
24168180	Downregulation of PTEN expression in psoriatic lesions.	PTEN	decrease
24168180	Western blotting and immunohistochemistry analysis of PTEN showed that PTEN protein was lowly expressed in psoriatic lesions compared with that in normal controls, which suggested that the reduction of PTEN mRNA expression leads to decreased PTEN protein levels.	PTEN	decrease
24169805	Importantly, heparanase of epidermal origin appears to facilitate abnormal activation of skin-infiltrating macrophages, thus generating psoriasis-like inflammation conditions, characterized by induction of STAT3, enhanced NF-ÎºB signaling, elevated expression of TNF-Î± and increased vascularization.	TNF	increase
24252747	In the hyperplastic epidermis of psoriasis, chronic eczema and lichen planus, over-expression of Nnat was evident along with involucrin and cytokeratin1 expression.	NNAT	increase
24325101	Compared with the psoriasis non-lesion group and normal skin group, the expression level of DUOX2 protein in psoriasis lesion group was significant higher (P&lt;0. 01).	DUOX2	increase
24325101	The strong expression of DUOX2 in psoriasis vulgaris lesion and AD lesion suggested that DUOX2 may play an important role in the mechanisms of cutaneous anti-inflammation.	DUOX2	increase	high increase
24349618	However, MPO was highly expressed in lesional psoriatic skin and colocalized predominantly with CD45(+) CD11b(+) leukocytes.	MPO	increase	high increase
24372073	IFN-Î³+ iNKT cells in psoriatic skin exhibited higher C-C chemokine receptor (CCR)5 expression, and the amount of C-C chemokine ligand (CCL)5, a ligand for CCR5, was increased in capillary veins of psoriasis plaques.	CCR5|CCL5	increase
24438026	We showed, using immunohistochemical staining, that the nucleoporins Ran-binding protein 2 (RanBP2) and Ran-GTPase-activating protein 1 (RanGAP1) have greater expression on the nuclear envelope in psoriatic epidermal KCs than in KCs from healthy controls.	RANBP2|RANGAP1	increase
24521260	Expression of AhR-related mRNA was increased in lesional skin from patients with AD and psoriasis compared to those of normal skin from healthy controls.	AHR	increase
24521260	The results of this study suggest that AhR is highly expressed in the acute lesional skin of patients with AD and psoriasis, and the AhR pathway is activated especially in psoriasis.	AHR	increase	high increase
24574341	We confirm that miR-21 expression is increased in epidermal lesions of patients with psoriasis and that this leads to reduced epidermal TIMP-3 (tissue inhibitor of matrix metalloproteinase 3) expression and activation of TACE (tumor necrosis factor-Î±-converting enzyme)/ADAM17 (a disintegrin and metalloproteinase 17).	MIR21|TIMP3	increase|decrease
24587411	Interestingly, we show that gene expression of RELA is increased in human psoriatic skin.	RELA	increase
24587411	Psoriasis (Ps) is an autoimmune disease characterized by keratinocyte hyperproliferation and chronic inflammation, with increased expression of tumor necrosis factor (TNF) and vascular endothelial growth factor (VEGF).	TNF|VEGFA	increase
24679469	IL-23 expression is increased in psoriatic lesions and might regulate TH17 T-cell counts in patients with psoriasis.	IL23A|IL12B	increase
24825137	Epidermal growth factor receptors (EGFRs) are overexpressed in psoriatic keratinocytes, and regulate cell growth, proliferation and differentiation through binding to epidermal growth factor (EGF).	EGFR	increase
24862212	Because host defense peptides, including LL-37, are overexpressed in lesional psoriatic skin but are downregulated in lesional AD skin, we hypothesized that LL-37 might regulate the TJ function in keratinocytes.	CAMP	increase
24891650	Increased expression of the apoptosis-regulating proteins p53 and tTG and decreased levels of bcl-2 in the keratinocytes of the skin of psoriatic patients have been reported.	TP53|TGM2|BCL2	increase|increase|decrease
24919568	Immunohistochemistry confirmed decreased expression of filaggrin and loricrin in CTCL, atopic dermatitis, and psoriatic skin and enhanced expression of S100 proteins in psoriatic skin.	FLG|LOR	decrease
24945094	IL-17A is pivotal in the etiology of psoriasis, and CD8(+) T cells with the ability to produce this cytokine (Tc17 cells) are over-represented in psoriatic lesions.	IL17A	increase
24980460	Adaptive immune system activation occurred only partially: IL-23p19 and IL-22 were similarly overexpressed in Aldara-treated and lesional psoriatic skin, but IL-17A and IL-12p40 were significantly underexpressed in Aldara-treated skin compared with lesional psoriatic skin.	IL23A|IL22|IL17A|IL12B	increase
25046339	Cutaneous IL-19 overproduction was reflected by elevated IL-19 blood levels that correlated with psoriasis severity.	IL19	increase
25046339	Here, we demonstrated that out of 30 individually quantified cytokines, IL-19 showed the strongest differential expression between psoriatic lesions and healthy skin.	IL19	increase
25160906	The MSCs isolated from skin of psoriasis patients showed a greater relative expression of the most part of the analyzed genes encoding for Th1 and Th17 cytokines: INF-Î³, CCR5, CXCL9, CXCL10, IL6, IL8, TNF-Î±, IL23A, CCL2, CCL20, CXCL2, CXCL5, IL17C, IL17F, IL17RA, IL21, TLR2 than healthy subjects.	IFNG|CCR5|CXCL9|CXCL10|IL6|CXCL8|TNF|IL2|CCL2|CCL20|CXCL2|CXCL5|IL17C|IL17F|IL17RA|IL21|TLR2	increase
25162763	IL-21 is overproduced in many chronic inflammatory disorders, including inflammatory bowel diseases, psoriasis, rheumatoid arthritis, type I diabetes and systemic lupus erythematosus, and studies in experimental models indicate that IL-21 plays an important role in sustaining tissue-damaging immune responses in such pathologies.	IL21	increase
25175497	FOS-like antigen 1 is highly expressed in human psoriasis tissues and promotes the growth of HaCaT cells inÂ vitro.	FOSL1	increase	high increase
25175497	The results demonstrated that the protein expression of Fra-1 was high in tissues affected by psoriasis.	FOSL1	increase	high increase
25205356	Five genes with implied regulatory effect were revealed to be associated significantly with the risk of psoriasis, with one novel signal in FAM20B gene which is significantly expressed (P=3.24Ã10(-5)).	FAM20B	increase
25209759	Epidermal growth factor receptor (EGFR), which is overexpressed in psoriatic lesions, has been proven to contribute to the hyperproliferation of keratinocytes in psoriasis.	EGFR	increase
25219536	Increased Wnt5a expression has been observed in psoriatic plaques.	WNT5A	increase
25256120	Emerging evidences including our data demonstrate that the Egr-1 expression is up-regulated in the psoriatic skin lesions.	EGR1	increase
25267471	In psoriasis, there is increased expression of involucrin, which leads to abnormal keratinocyte differentiation and hence to the formation of psoriatic plaques.	IVL	increase
25381970	Overexpression of tumor necrosis factor alpha (TNF-Î±) has been demonstrated to play a pivotal role in the pathogenesis of both plaque-type psoriasis and psoriatic arthritis.	TNF	increase
25474898	S100A9 and S100A8 gene expression in the affected by psoriasis skin was 100-fold higher versus visually intact skin while PBEF, WNT5A, and EPHB2 gene expression was upregulated more than five-fold.	S100A9|S100A8|NAMPT|WNT5A|EPHB2	increase
25486603	A screen of human skin-associated diseases showed significant over-expression of METRNL in psoriasis, prurigo nodularis, actinic keratosis and atopic dermatitis.	METRNL	increase
25541254	IL-37 is highly expressed in psoriatic skin, in which human Î²-defensins (hBDs) have been detected.	IL37	increase	high increase
25622958	The expression of VEGF in psoriatic lesions was much higher than that in normal controls (Ï(2) = 13.34, P &lt; 0.01) .	VEGFA	increase	high increase
25825452	We report that the expression of secreted frizzled-related protein (SFRP) 4, a negative regulator of the Wnt signaling pathway, was diminished in lesional skin of mouse models and patients with psoriasis.	SFRP4	decrease
25946671	A comparable higher frequency and grade of expression of endothelin-1 and its receptor A are documented in psoriasis and SCC than in BCC and controls denoting their involvement in keratinocyte proliferation in both diseases.	EDN1|EDNRA	increase
25946671	Endothelin-1 and receptor A were detected in all patients with SCC and psoriasis, with a higher frequency and grade of expression than controls and BCC.	EDN1|EDNRA	increase
26236331	Although protective in infections, overproduction of IL-17 promotes inflammation in autoimmune diseases such as multiple sclerosis, rheumatoid arthritis, psoriasis, among others.	IL17A	increase
26279752	The human cathelicidin LL-37 peptide is overexpressed in psoriasis and has been demonstrated to be a multifunctional modulator of innate immune response elements, including monocytes.	CAMP	increase

## Sheet: UC
PubMed ID	Sentence	Gene symbols	Direction	Comment
1353719	Our findings suggest that the increase in P-glycoprotein expression from normal to inflamed and dysplastic areas reflects the premalignant nature of ulcerative colitis and occurs early in the course of the disease.	ABCB1	increase
1370662	By contrast, there was a substantial reduction in interleukin 3 production in CD and in ulcerative colitis lamina propria mononuclear cells, and this was reflected in significantly reduced expression of interleukin 3 messenger RNA in CD cells.	IL3	decrease
1424286	We have recently demonstrated the increased expression of HSP-60 in the colonocytes of patients with ulcerative colitis.	HSPD1	increase
1427374	Lysozyme mRNA expression was more common in ulcerative colitis (22/27) and Crohn's disease (eight of eight) compared with controls (17/27).	LYZ	increase
1612482	Increased expression of c-myc proto-oncogene in biopsies of ulcerative colitis and Crohn's colitis.	MYC	increase
1612482	We have used this technique to show that there is an increased ratio of steady state c-myc proto-oncogene expression in inflamed tissue from 18 patients with left sided ulcerative colitis and five patients with segmental Crohn's colitis, compared with an uninvolved region of the colon in each case.	MYC	increase
1644332	Interleukin 2 production was also significantly increased in the active ulcerative colitis and significantly correlated to the activity index, but there was no change in Crohn's disease patients compared with controls.	IL2	increase
1670578	By contrast, the percentage of mononuclear phagocytes expressing intercellular adhesion molecule 1 was increased from 6.9% +/- 3.9% in controls to 69.2% +/- 12.8% in ulcerative colitis (P less than 0.001) and to 45.7% +/- 22.8% in Crohn's disease (P less than 0.01), showing a close relationship with histological activity.	ICAM1	increase
1889695	Using fluorescence-activated cell-sorter analyses with subtraction of autofluorescence on a single-cell basis, increased expression of lymphocyte activation antigens (interleukin-2 receptor, transferrin receptor, 4F2) was found on the cell surface of isolated intestinal B cells, T cells, CD4+ T cells, and CD8+ T cells in both Crohn's disease and ulcerative colitis.	IL2RA|IL2RB|IL2RG|TFRC|SLC3A2	increase
2117510	In ulcerative colitis, four out of eight children had increased production of TNF-alpha and in children with indeterminate colitis two out of three had elevated levels.	TNF	increase
2312042	A major subset of APTs in CD and ulcerative colitis expresses receptors for IgA (Fc-alpha-R).	FCAR	increase
2787769	Enhanced production of interleukin 1-beta by mononuclear cells isolated from mucosa with active ulcerative colitis of Crohn's disease.	IL1B	increase
2834738	Receptor binding sites for substance P, but not substance K or neuromedin K, are expressed in high concentrations by arterioles, venules, and lymph nodules in surgical specimens obtained from patients with ulcerative colitis and Crohn disease.	TAC1|TAC3	increase
3139380	These results indicate that, in patients with active Crohn's disease and ulcerative colitis, mononuclear cells produce decreased amounts of interferon gamma in the intestinal mucosa.	IFNG	decrease
7523224	Ulcerative colitis T cells expressed less beta 1 and alpha 4 and significantly more alpha 2 and alpha 6.	ITGB1|ITGA4|ITGA2|ITGA6	decrease|decrease|increase|increase
7523224	Crohn's and ulcerative colitis CD19+ LPMNC B cells expressed more alpha 5 integrin than normal specimens.	ITGA5	increase
7523224	CD3+ T cells and CD19+ B cells expressed alpha 6 only in ulcerative colitis.	ITGA6	increase
7523224	Ulcerative colitis and Crohn's disease CD19+ LPMNC expressed less alpha 4, consistent with their reciprocal increases of alpha 5 and alpha 2.	ITGA4	decrease
7529672	In ulcerative colitis patients, E-selectin expression was up-regulated twofold over controls with only a 1.5-fold increase in intercellular adhesion molecule-1 expression.	SELE,ICAM1	increase
7538056	Flow cytometry demonstrated that CD14 expression by macrophages from Crohn's disease and ulcerative colitis was augmented significantly (P = 0.02 and P = 0.01, respectively) compared with uninflamed intestine, with a discrete population of macrophages in inflammatory bowel disease, not present in normal intestine, which strongly expressed CD14.	CD14	increase
7538183	Enhanced expression of decay accelerating factor and CD59/homologous restriction factor 20 on the colonic epithelium of ulcerative colitis.	CD55|CD59	increase
7538183	Although MCP expression in active UC was not significantly different from normal mucosa, DAF and CD59/HRF20 expression on epithelial cells of UC was markedly enhanced in relation to the severity of mucosal inflammation.	CD55|CD59	increase|increase	high increase
7538183	In the colonic epithelia of active UC, DAF and CD59/HRF20 were not only overexpressed on the apical surface but also were distributed to the basolateral membrane.	CD55|CD59	increase
7538183	The enhanced expression of DAF and CD59/HRF20 was not specific to UC but was observed in colonic mucosa of inflammatory controls, such as ischemic colitis.	CD55|CD59	increase
7541009	Vascular expression of ICAM-1 occurred more often and was more intense in inflamed tissue sections from patients with ulcerative colitis and Crohn's disease than from controls.	ICAM1	increase
7686922	Recent studies have demonstrated the induced expression of endothelial adhesion molecules including E-selectin (also called endothelial leukocyte adhesion molecule-1), vascular cell adhesion molecule and intercellular adhesion molecule in actively involved mucosa of patients with ulcerative colitis and Crohn's disease.	SELE|VCAM1|ICAM1	increase
7693581	CD19+ B cells from patients with UC had relatively increased expression of CD71, CD25 and 4F2 compared with patients with Crohn's disease or normal mucosa.	TFRC|IL2RA|SLC3A2	increase
7693581	This finding corresponds to an increased proportion of transitional (activated) B cells as defined by the co-expression of CD45RA and CD45RO found in UC LPL compared with normal or Crohn's patient LPL.	PTPRC	increase
7753037	The findings support the alternative hypothesis that axonal degeneration in ulcerative colitis could result in increased expression of neuronal vasoactive intestinal peptide mRNA.	VIP	increase
8099272	Epidermal growth factor receptor expression was higher in chronic ulcerative colitis, Crohn's colitis, familial adenomatous polyposis, and colon carcinoma and varied with location within the colon for chronic ulcerative colitis, Crohn's colitis, and familial adenomatous polyposis.	EGFR	increase
8112497	The calculated total colorectal release of IL-6 was significantly correlated to the serum concentrations of C-reactive protein and alpha 1-antitrypsin, demonstrating that the acute phase response in patients with UC reflects the amount of locally produced IL-6.	IL6	increase
8406154	Neutrophil mucosal involvement is accompanied by enhanced local production of interleukin-8 in ulcerative colitis.	CXCL8	increase
8549067	Our results demonstrate under conditions in vivo that active colitis is associated with enhanced interleukin-1 beta release into the colonic lumen whereas such release does not occur in remission, supporting the concept that ulcerative colitis flare-ups involve increased interleukin-1 beta production.	IL1B	increase
8563892	IL-10 production was also significantly increased in all the studied groups, the value of being the highest in active UC.	IL10	increase
8563892	In contrast, IL-2- and IFN-gamma production was significantly decreased in both active and inactive UC compared with controls, and the values in active UC were inversely correlated with the degree of inflammation.	IL2|IFNG	decrease
8563892	These results suggest that the increased production of proinflammatory cytokines, particularly of IL-6 and IL-8, and the decreased production of IL-2- and IFN-gamma, probably downregulated by the enhanced production of IL-10, play an important role in the pathogenesis of UC.	IL6|CXCL8|IL2|IFNG|IL10	increase|increase|decrease|decrease|increase
8563893	The increased mRNA expression for IL-1 beta, IL-6, and TNF alpha in the mucosal lesions of UC indicates that these inflammatory cytokines may play important roles in the pathogenesis of UC.	IL1B|IL6|TNF	increase
8587011	The Mann-Whitney test showed that both uPA and PAI-1 expression were significantly higher in colon cancer, chronic ulcerative colitis, and Crohn's disease than in normal colon.	PLAU|SERPINE1	increase
8674385	Decreased expression of c-abl transcript in UC may be a diagnostic marker for UC and may be related to the rate of cell turnover in these diseases.	ABL1	decrease
8707086	Lamina propria mRNA expression for interleukin 2 was significantly increased in UC (UC median (IQR) 10.7 (5.4-14.2) cells per unit area v FAP 2.8 (1.5-6.6) p &lt; 0.05) but not for tumour necrosis factor alpha, interleukin 6, and interferon gamma.	IL2	increase
8726826	Semiquantitation of mRNA showed significantly lower expression of TGF-beta 1 (P &lt; 0.05) in UC.	TGFB1	decrease
8726826	Our results indicate that mucosa in chronic persistent UC has a low basal expression of TGF-beta 1 mRNA, and, since TGF-beta 1 is a multifunctional GF that plays important roles in regulating repair and regeneration following tissue injury, this low expression may be partially responsible for the intractability of the disease.	TGFB1	decrease
8794795	IL-4 mRNA expression is decreased in intestinal tissue from CD patients, while IL-10 mRNA expression is decreased in majority of UC patients, suggesting different immunopathogenesis of the two diseases.	IL10	decrease
8920692	Expression of IL-2 receptor and HLA-DR protein used as immune activation genes of lymphocytes was accelerated in UC.	IL2RA	increase
8920692	Overexpression of proinflammatory cytokines such as IL-1, IL-6 and IL-8 was found in the colonic mononuclear cells of UC, but IL-2 mRNA expression was not accelerated in UC.	IL1B|IL6|CXCL8	increase|increase|increase
8926619	1) The expression ratios of m-RNA of IL-8, IFN-gamma and TNF-alpha in cases with UC (92.6%, 70.4% and 77.8%, respectively) were significantly higher than in normal controls (17.6%, 0.0% and 5.9%, respectively) (p &lt; 0.01).	CXCL8|IFNG|TNF	increase|increase|increase
8926619	The expression of IL-8, TNF-alpha and IFN-gamma m-RNA increased even in inactive UC, suggesting that these three cytokines play an important role in the pathogenesis of repeated inflammation of UC.	CXCL8|TNF|IFNG	increase|increase|increase
9207268	Elevated serum levels and reduced immunohistochemical expression of thrombomodulin in active ulcerative colitis.	THBD	decrease
9358773	In situ hybridization showed a marked increase in cells expressing KGF mRNA throughout the lamina propria in both UC and Crohn's tissue.	FGF7	increase
9358773	In purified mucosal myofibroblasts, increased (15- to 20-fold) KGF mRNA expression was seen in UC compared with control and Crohn's tissue.	FGF7	increase
9358773	These results confirm and extend earlier studies showing that KGF transcripts are elevated in inflammatory bowel disease, but they show for the first time that transcripts are higher in UC than Crohn's disease because of increased production by mucosal mesenchymal cells.	FGF7	increase
9468102	Crohn's disease and ulcerative colitis showed significantly increased expression of IL-1beta, IL-6, IL-8 and TNF-alpha mRNA as compared with controls (p &lt; 0.05).	IL1B|IL6|CXCL8|TNF	increase
9649185	Colonic epithelial cells of patients with UC express DAF in relation to the severity of mucosal inflammation.	CD55	increase
9663825	Tumour Necrosis Factor-alpha (TNFalpha) is a pro-inflammatory cytokine whose expression is increased in the colonic mucosa of patients with active ulcerative colitis.	TNF	increase
9679035	COX-2 expression was absent from normal colon, whereas in Crohn's colitis and ulcerative colitis, COX-2 was observed in apical epithelial cells and in lamina propria mononuclear cells.	PTGS2	increase
9679036	EBI3 is a novel IL-12-related cytokine that is expressed by macrophage-like cells in normal intestine and CD and has enhanced expression in active UC but not in active CD.	EBI3	increase
9712239	Moreover, L-selectin and CD30 were overexpressed on T helper cells in UC versus CD.	SELL|TNFRSF8	increase
9737666	Expression of DAF (CD55) is enhanced on colonic epithelial cells of patients with ulcerative colitis (UC), and stool DAF concentrations are increased in patients with active disease.	CD55	increase
9744082	Here we demonstrate a strikingly increased expression of CTGF mRNA in surgical specimens of patients suffering from two forms of IBD, Crohn's disease and ulcerative colitis.	CTGF	increase	high increase
9753277	This is the first report showing a reduction in the expression of CA-I in active UC.	CA1	decrease
9771405	High Fas ligand expression on lymphocytes in lesions of ulcerative colitis.	FASLG	increase
9771405	FasL mRNA was strongly expressed in active ulcerative colitis lesions, but not in those associated with active Crohn's disease or active proctitis-type ulcerative colitis.	FASLG	increase
9771406	Nitric oxide (NO) synthesis and inducible nitric oxide synthase (iNOS) expression are increased in colonic biopsy specimens from patients with ulcerative colitis, but the cellular source of NO production is not known.	NOS2	increase
9824433	Nitric oxide (NO) production, as detectable by indirect and direct methods, as well as the expression of inducible nitric oxide synthase (iNOS) in the intestinal mucosa appear to be enhanced in active ulcerative colitis and, when in excess, to play a proinflammatory role in the disease.	NOS2	increase
9860399	Large amounts of IL1beta, TNFalpha, IL6, and IL8 were produced in UC patients with a highly significant correlation between TNFalpha, IL1beta and IL8 two by two.	IL1B|TNF|IL6|CXCL8	increase	high increase
9860399	UC appears to be a chronic inflammatory disease characterized by high production of all four proinflammatory cytokines (IL1beta, TNFalpha, IL6, and IL8).	IL1B|TNF|IL6|CXCL8	increase
9889404	We showed for the first time in patients with UC, a high local production of LIF well correlated with IL-8 production.	LIF	increase
9928378	It was found that LP macrophages in Crohn's disease (CD) and ulcerative colitis (UC) display high levels of NF-kappa B DNA-binding activity accompanied by an increased production of interleukin (IL)-1, IL-6, and tumor necrosis factor (TNF) alpha.	IL1A|IL6|TNF	increase
9928378	Western blot studies showed an increased expression of the p50 and c-rel subunits of NF-kappa B; however, the most striking finding was an increased expression level of NF-kappa B p65 in patients with CD and UC.	NFKB1|REL|RELA	increase
10370639	Inflamed mucosa of patients with active ulcerative colitis (16.27 +/- 10.39, p = 0.003, n = 6) and active Crohn's disease (9.88 +/- 5.98, p &lt; 0.012, n = 9) showed a significantly higher spontaneous production of VEGF by colonic mucosa than normal mucosa of controls (3.16 +/- 1.63, n = 8).	VEGFA	increase
10392637	Increases in both epithelial cell proliferation and cell death, partially associated with p53 accumulation and high p21WAF1/CIP1 expression, are thus characteristic of active phase UC, as well as in remission of long-standing UC.	CDKN1A	increase
10433925	Increased expression of IP-10, IL-8, MCP-1, and MCP-3 in ulcerative colitis.	CXCL10|CXCL8|CCL2|CCL7	increase
10433925	The percentage of cells expressing IP-10, IL-8, MCP-1, and MCP-3 was significantly enhanced in all UC samples as compared to controls.	CXCL10|CXCL8|CCL2|CCL7	increase
10484006	Expression of IL-10 was more frequent in UC (75.4%) than in noninflammatory controls (37.5%, p &lt; 0.01).	IL10	increase
10520846	In situ hybridization and immunohistochemical studies have shown a strong NGAL expression in colonocytes and neutrophils in ulcerative colitis (UC).	LCN2	increase	high increase
10535602	Studies to date have demonstrated that IL-8, MCP-1, and ENA-78 are highly expressed in the intestinal mucosa in areas of active Crohn's disease and ulcerative colitis.	CXCL8|CCL2|CXCL5	increase
10645662	In particular, Crohn's disease is characterized by an increased production of IFN-gamma, while in ulcerative colitis an increased production of IL-5 is observable.	IL5	increase
10667419	Decreased expression of protectin (CD59) in gut epithelium in ulcerative colitis and Crohn's disease.	CD59	decrease
10667419	The expression of protectin was found to be decreased in the epithelium of patients with ulcerative colitis.	CD59	decrease
10667419	The reduction in epithelial expression of protectin in patients with ulcerative colitis or Crohn's disease may render epithelial cells vulnerable to complement lysis and lead to the destruction of gut epithelium as seen typically in these diseases.	CD59	decrease
10719056	In UC, high levels of IL-10 mRNA expression were detected both in inflamed and non-inflamed UC tissues, while those of TNFalpha and IFNgamma were not.	IL10	increase
10764711	In UC, NGF mRNA expression was enhanced in 58% (2.4-fold; p&lt;0.01) and TrkA mRNA expression in 50% (1.5-fold; p&lt;0.05) of samples.	NTRK1|NGF	increase
10792371	Inflamed mucosa of both Crohn's disease and ulcerative colitis show increased production of both MMP-3 and its tissue inhibitor, which correlates very well with production of IL-1beta, IL-6, TNF-alpha and IL-10.	MMP3	increase
10861266	MMP-1 and MMP-3 mRNA expression correlated well with the histological degree of acute inflammation, resulting in more than 15-fold increased MMP-1 and MMP-3 mRNA levels in inflamed versus normal colon samples from patients with ulcerative colitis and Crohn's disease.	MMP1|MMP3	increase
10896914	Levels of expression of Bax protein and mRNA were markedly reduced in inflamed UC colonic epithelium.	BAX	decrease
10959552	HGF and c-met gene expressions were increased in inflamed mucosa of UC, compared with control subjects.	HGF|MET	increase
10959552	We showed that HGF and c-met expression is increased in the inflamed mucosa of UC and that c-met is overexpressed in UC-associated colorectal cancers.	HGF|MET	increase
11073811	Our findings demonstrate that in the normal human intestine NK-1R and NK-2R are expressed in multiple cell types, which are endowed with different physiological functions; in addition, they demonstrate that both NK-1R and NK-2R are up-regulated in patients with Crohn's disease and ulcerative colitis.	TACR1|TACR2	increase
11095335	A statistically significant correlation was found between the IL-8 mRNA expression and the colonic inflammation in UC patients (r = 0.44, p &lt; 0.05) but not for SDF1-alpha expression in UC patients.	CXCL8	increase
11095335	IL-8 but not SDF1-alpha mRNA expression was associated with inflammation in UC.	CXCL8	increase
11113872	There was also intense up-regulation of CXCR1 expression by the luminal epithelium, reflected in the epithelial staining score (mean+/-SE=1.8+/-0.44 for UC cases, vs. 0.23+/-0.16 for controls and 0.25+/-0.14 for acute appendicitis).	CXCR1	increase	high increase
11127933	In both Crohn's disease and ulcerative colitis mucosa, IL-1gamma, IL-6, IL-8 and tumour necrosis factor (TNF)-alpha are produced in excess, and the production of free radicals accompanying the influx of nonspecific inflammatory cells into the mucosa is above the normal range.	IL18|IL6|CXCL8|TNF	increase
11153529	Expression of inducible NOS (iNOS) was increased in the epithelium and endothelium of the colon of patients with ulcerative colitis.	NOS2	increase
11171821	Increased IL-16 expression in UC patients appeared to be mainly restricted to the inflamed regions of the colonic mucosa.	IL16	increase
11181568	In addition to the expected upregulation of various cytokine and chemokine genes, novel immune function-related genes such as IGHG3, IGLL2 and CD74, inflammation-related lipocalins HNL and NGAL, and proliferation-related GRO genes were over-expressed in UC.	IGHG3|IGLL2P|CD74|LCN2	increase
11181568	Other genes over-expressed in both UC and CD included the REG gene family and the calcium-binding S100 protein genes S100A9 and S100P.	S100A9|S100P	increase
11247889	All specimens expressed COX-2 mRNA, with some 6-8-fold increase in inflamed tissues on densitometric analysis (both UC and Crohn's) compared with controls.	PTGS2	increase
11298125	In ulcerative colitis, high levels of activation and expression of STAT1 have been observed in comparison with both Crohn's Disease and normal controls.	STAT1	increase
11497495	Enhanced expression of transforming growth factor-beta1 (TGF-beta1) demonstrated in human colonic mucosa of patients with ulcerative colitis (UC), indicates its possible significance in the pathogenesis of this disease.	TGFB1	increase
11511561	Both in collagenous and ulcerative colitis, expression of iNOS was 10(2)-10(3) higher (p&lt;0.001) than in uninflamed bowel and localised primarily to the epithelium.	NOS2	increase
11515846	Epithelial expression of caveolin-2, but not caveolin-1, is enhanced in the inflamed mucosa of patients with ulcerative colitis.	CAV2	increase
11515847	In contrast, expression of the IL-12 p40 homologue, EBI3, is up-regulated in nearly all UC cases and in a subset of CD.	EBI3	increase
11559712	We reported previously that human colonic epithelial cells produce the C-X-C chemokine epithelial neutrophil-activating peptide-78 (ENA-78) and that its expression is up-regulated in ulcerative colitis.	CXCL5	increase
11589380	Furthermore, patients with IBD had higher numbers of CD26-positive cells coexpressing CD25 and a higher surface expression of CD26 (DP IV) (mean fluorescence intensity, mean 57.1 (CD) and 59.8 (UC) versus 29.9 (HC), P &lt; 0.001).	DPP4	increase
11781288	TNFR2 expression was up-regulated in CEC in both human ulcerative colitis and Crohn's disease.	TNFRSF1B	increase
11808935	The messenger RNA expression of C-X-C (interleukin 8, growth-related alpha [GROalpha], GRObeta, GROgamma, epithelial cell-derived neutrophil activator 78, and interferon-gamma-inducible protein 10) and C-C (monocyte chemotactic protein 1, macrophage inflammatory protein 1beta, and RANTES [regulated on activation, normal T-cell expressed and secreted]) but not C (lymphotactin) chemokines was signi…	CXCL8|CXCL1|CXCL2|CXCL3|CXCL5|CXCL10|CCL2|CCL4|CCL5	increase|increase|increase|increase|increase|increase|increase|increase
11865380	Whereas mdm-2 and bcl-2 were only sporadically expressed, waf-1 was observed in most specimens, with a high prevalence in UC without carcinoma or dysplasia (11/15).	CDKN1A	increase
11865380	High expression of waf-1 in nonmalignant long-standing UC has to be proved over a long-term course in its role as an independent cancer risk factor in UC patients.	CDKN1A	increase
11926949	In patients with UC, IL-1 beta was increased in colonic circular muscles and may contribute to motor dysfunction after UC through production of hydrogen peroxide.	IL1B	increase
11941933	The present data indicate, that the increased VEGF expression within the epithelium and the interstitial accumulation of VEGF-producing leukocytes in inflamed mucosa may play an important role in the inflammatory mechanisms of Crohn's disease and ulcerative colitis.	VEGFA	increase
12036091	ICAM-1 was expressed on the luminal cell membranes of endothelial cells in both controls and inflamed and noninflamed UC colon, although the density was significantly increased in UC (p &lt; .0001).	ICAM1	increase
12036091	ICAM-1 appears to be constitutively upregulated on the luminal endothelial membrane in UC, and the expression on basal endothelial membranes in active UC only suggests that ICAM-1 is more extensively involved in the leukocyte migration than previously acknowledged.	ICAM1	increase
12051533	TNF-alpha mRNA expression was increased in UC patients, corresponding to the inflammatory activity.	TNF	increase
12064812	HD-5 mRNA expression was enhanced in both idiopathic and nonidiopathic inflammatory states of the large bowel [32% of control vs 73% of unspecific colitis, 69% of Crohn's disease (CD) and 73% of ulcerative colitis (UC)], whereas HD-6 was specifically related to CD and UC (14% in controls vs 20% in unspecific coltis, 49% in CD and 42% in UC).	DEFA5|DEFA6	increase
12077089	Functional TACE activity is ubiquitously expressed in the human colon and increased in ulcerative colitis, raising interest in MMP inhibitors targeting TACE.	ADAM17	increase
12109591	One of the most consistent and dramatic findings in both experimental and human inflammatory bowel disease (e.g., Crohn's disease, ulcerative colitis) is the enhanced expression of the inducible isoform of nitric oxide synthase (iNOS) and the sustained overproduction of the free radical nitric oxide (NO).	NOS2	increase
12133438	(1) The expression of IL-1beta mRNA and IL-8 mRNA was increased significantly in patients with UC, as compared with that in the control specimens (P &lt; 0.05) and had a significant positive correlation with NF-kappaB DNA binding activity (r = 0.8363, P &lt; 0.05; r = 0.6024, P &lt; 0.05, respectively).	IL1B|CXCL8	increase
12139949	Alteration in expression of beta 2 integrins on lamina propria lymphocytes in ulcerative colitis and Crohn's disease.	ITGB2	increase
12139949	We have previously demonstrated by immunohistochemistry that mucosal expression of beta 2 integrins was enhanced in Crohn's disease and ulcerative colitis as compared to normal controls.	ITGB2	increase
12169983	HBD-2 transcript was expressed differentially, with 18% of control biopsies positive as opposed to 34% in Crohn's disease and 53% in ulcerative colitis.	DEFB4A	increase
12171960	Western blots and immunohistochemical staining revealed an increase in STAT1 expression and activation in mucosal samples from ulcerative colitis and to a lesser extend in Crohn's disease patients.	STAT1	increase
12171960	Expression and activation of STAT1 are predominantly heightened in ulcerative colitis and may therefore play an important role in the pathophysiology of colonic inflammation.	STAT1	increase
12181169	Upregulation of CFTR expression but not SLC26A3 and SLC9A3 in ulcerative colitis.	CFTR	increase
12477762	IL-17 mRNA expression was not detected in normal mucosa but was detectable in the mucosa from active UC and CD patients.	IL17A	increase
12519391	Increased expression of antimicrobial peptides and lysozyme in colonic epithelial cells of patients with ulcerative colitis.	LYZ	increase
12560852	These findings demonstrate a transcriptionally regulated suppression of NHE-1 in both UC and CD.	SLC9A1	decrease
12567438	Positive expression of IL-1 beta mRNA appeared in the epithelial and inflammatory cells of all active UC patients, 9 inactive UC patients, and 7 non-UC inflammation patients.	IL1B	increase
12567438	While expression of IL-8 mRNA only appeared positively in all active UC patients.	CXCL8	increase
12678335	In colonic specimens, IL-17 mRNA expression was increased in moderately and severely active UC (P = 0.03) and in all degrees of activity in CD (P &lt; 0.04).	IL17A	increase
12678335	The expression of both IL-12 and IL-17 mRNA is induced in active UC and CD and may thus be involved in sustaining the intestinal inflammation in IBD.	IL17A|IL12A|IL12B	increase
12702050	Total expression of epimorphin protein and mRNA was increased in the active stage of UC.	STX2	increase
12717850	High levels of TNF-alpha and its corresponding mRNA expression seem to be implicated in the pathogenesis of UC.	TNF	increase
12743774	The expression of matrix metalloproteinase matrilysin indicates the degree of inflammation in ulcerative colitis.	MMP7	increase
12743774	Matrilysin expression could be an important marker of activity and could be used for the prediction of subsequent transformation in patients with ulcerative colitis.	MMP7	increase
12819006	An up-regulated expression of RELP was seen in epithelial cells of inflammatory mucosa in ulcerative colitis and Crohn's disease, in regenerating epithelial borders of gastric ulcers, and in metaplastic epithelium in the antrum and the esophagus.	REG4	increase
12842452	Two genes showing more than a 10-fold increase expression in UC samples were a macrophage metalloelastase (L23808) and a osteopontin (AF052124).	MMP12|SPP1	increase
12902844	Mucosal HBD-1 expression was marginally decreased in both CD and UC.	DEFB1	decrease
12902844	The expression of the novel defensin HBD-3 was strongly correlated with HBD-2 and also raised predominantly in UC.	DEFB103B|DEFB4A	increase
12950013	Remarkably changed expression levels of the three isoforms of SOD in paired non-inflamed and inflamed mucosae from CD and UC patients have been previously reported in comparison to normal control mucosa.	SOD1|SOD2|SOD3	increase	high increase
12974765	Over-expression of interleukin 10 in mucosal T cells of patients with active ulcerative colitis.	IL10	increase
14517348	IFN-gamma is one of the principle cytokines secreted by lamina propria cells in inflamed mucosa and elevated levels of the transcription factor required for IFN-gamma signaling, STAT1 (signal transducer and activator of transcription 1), are present in the colonic mucosa of patients with ulcerative colitis and Crohn's disease.	STAT1	increase
14731353	The levels of CD68, TNF-alpha and NF-kappa Bp65 expressions in the active UC were significantly higher than those in the non-active UC (P &lt; 0.001) and the controls (P &lt; 0.001).	CD68|TNF|RELA	increase
14731353	The expression level of CD68 in non-active UC was much higher than that in the controls (P = 0.008).	CD68	increase
15007307	Expression of decay-accelerating factor (DAF, CD55), a complement-regulatory glycoprotein, is enhanced in colorectal-cancer (CC) cells and colonic epithelium in ulcerative colitis (UC), and stools from these patients contain increased amounts of DAF.	CD55	increase
15039388	In addition, we demonstrate that in the lamina propria of the colon of patients with UC, IL-10 is strongly expressed.	IL10	increase
15115285	Expression of Hsp32 was increased in active UC compared with inactive disease (P = 0.03) and normal controls (P = 0.02).	HMOX1	increase
15146247	Here we show that lamina propria T (LPT) cells from UC patients produce significantly greater amounts of IL-13 (and IL-5) than control cells and little IFN-gamma, whereas comparable cells from CD patients produce large amounts of IFN-gamma and small amounts of IL-13.	IL13|IL5	increase
15171818	The expression of LEC/CCL16, a powerful inflammatory chemokine, is upregulated in ulcerative colitis.	CCL16	increase
15207783	A higher fraction of cells also express the TL1A receptor DR3 in ulcerative colitis and Crohn's disease.	TNFRSF25	increase
15236169	Messenger RNA expression of ABCB1 (MDR1) and PXR was significantly reduced in the colon of patients with UC but was unaffected in patients with Crohn's disease.	ABCB1|NR1I2	decrease
15270856	We conclude that the chronic inflammatory reaction induced in the colon of UC patients enhances hBD-3 and hBD-4 mRNA expression in the epithelium, whereas in CD this is less evident.	DEFB103B|DEFB104B	increase
15303463	Analysis of the inflammed mucosa from patients with Crohn disease (CD) and ulcerative colitis (UC) have shown increased expression of certain proinflammatory cytokines such as interleukin-1 (IL-1), interleukin 6 (IL-6) and TNF-alpha.	IL6|TNF	increase
15307141	Taken together, these results show that UC results mainly in decreased expression of the apical ENaC beta- and gamma-subunits, as well as the basolateral Na+, K+-ATPase alpha1- and beta1-isoforms.	SCNN1B|SCNN1G|ATP1A1|ATP1B1	decrease
15549445	(2) Expression of Ets-1 protein and Flt-1, KDR, and Ets-1 mRNA was increased in active UC.	ETS1|FLT1|KDR	increase
15553846	The results showed that NF-kappaB DNA binding activity, mRNA and protein expression of ICAM-1 and VCAM-1 were increased significantly in patients with UC, compared with normal control (P&lt;0.05).	ICAM1|VCAM1	increase
15618294	The colonic expression of the constitutive beta-defensin 1 is also decreased in the inflamed colonic mucosa, but this decrease is less specific to Crohn's disease, as it can also be found in ulcerative colitis patients.	DEFB1	decrease
15753535	Expression of inducible nitric oxide synthase (iNOS) is greatly upregulated in the colonic mucosa of patients with collagenous and ulcerative colitis.	NOS2	increase
15798484	Mucosal SERT and tryptophan hydroxylase-1 expression are decreased in experimental inflammation, IBS-C, IBS-D, and ulcerative colitis.	SLC6A4|TPH1	decrease
15807267	There was no difference in detecting TGFbeta1 expression and TGFbeta1 mRNA expression in colonic mucosa between UC group and IC group (P&gt;0.05), but the expression rates for the two groups were significantly higher than those for normal control (P&lt;0.001).	TGFB1	increase
15807267	The expression of TGFbeta1 in colonic mucosa of UC group was noted to have a positive correlation with UC histological grade (r=0.462, P=0.002).	TGFB1	increase
15807267	Enhanced TGFbeta1 production in the colonic mucosa of UC patients can not inhibit proinflammatory cytokine production and hence can not get control of inflammation; this finding suggests the possible presence of TGFbeta1 signaling defects in the cases of UC.	TGFB1	increase
15914572	REG Ialpha protein was strongly expressed in inflamed epithelium and in dysplasias and cancerous lesions in UC tissues.	REG1A	increase
15914572	The level of REG Ialpha mRNA expression in UC tissues correlated significantly with severity of inflammation and disease duration.	REG1A	increase
15955209	Increased activation of NF-kappaB and high levels of the expression of interleukin (IL)-1beta mRNA and IL-8 mRNA were detected in biopsy specimens from patients with ulcerative colitis.	IL1B|CXCL8	increase	high increase
16034560	Decreased and altered colonic EpCAM expression in ulcerative colitis patients may be related to the disease induction, based on the previously demonstrated adhesion function of this molecule.	EPCAM	decrease
16048556	Lamina propria T cells from ulcerative colitis patients produce significantly greater amounts of IL-13.	IL13	increase
16083712	LPMCs from patients with UC produced large amounts of IL-13 (985 +/- 73 pg/mL), much more than from controls or patients with Crohn's disease.	IL13	increase
16099792	Integrin beta3 expressing macrophages infiltrated inflamed mucosa in UC and CD; in contrast, there was no expression of integrin beta3 on intestinal macrophages in normal mucosa.	ITGB3	increase
16127744	HOXa4 expression both in inflamed and non-inflamed mucosa in UC was consistently downregulated, and the downregulation of HOXa4 was also found in colorectal carcinoma.	HOXA4	decrease
16127744	It is suggested that the MEF2b expression in UC which increase in accordance with inflammation may be induced by the inflammatory mediator.	MEF2B	increase
16174077	Expression of hTERT mRNA was observed in biopsies from 32 of 34 (94%) CRC patients, 12 of 21 (57%) UC patients, and five of 11 (45%) controls.	TERT	increase
16374253	In active disease, a high expression of CD146 was observed on endothelial cells in intestinal biopsies from both CD and UC.	MCAM	increase	high increase
16437718	Average percentage production of IL-1ra was markedly higher in UC (135.9+/-3.4) than that in control patients (36.5+/-4.3) (P&lt;0.0001).	IL1R1	increase
16439103	In single biopsy analysis long chain acyl-CoA synthetase (ACSL) 1 and 4 were upregulated in IBD (P&lt;0.05), while a significant decrease in fatty acid synthase expression was found in ileum and colon of ulcerative colitis patients (P&lt;0.001).	FASN	decrease
16439103	These data suggest that the decrease of fatty acid synthase expression in ulcerative colitis patients could be at least partially due to a loss of LXR expression and function in the presence of pro-inflammatory cytokines.	FASN	decrease
16500920	Expression of both enzymes was focally lost in ulcerative colitis and markedly reduced in advanced colon cancer, the disease progression correlating with the decreased expression of MST and TST.	MPST|TST	decrease
16565224	RANTES expression in lymphocytes or histiocytes was significantly higher (p = 0.04) in new patients with ulcerative colitis than in those with Crohn's disease analysed by immunohistochemistry (IHC).	CCL5	increase
16753600	Overexpression of fatty acid synthase in ulcerative colitis.	FASN	increase
16856205	Our data suggest that normal mucosal T cells are constantly deleted in response to environmental antigens mediated through DR4/5 and CD95 pathways and mucosal T cells from ulcerative colitis resist to undergoing apoptosis due to highly expression of DcR1, DcR2, and DcR3.	TNFRSF10C|TNFRSF10D|TNFRSF6B	increase
16924127	Decreased TFF3 localization was demonstrated in UC tissues, but no TFF2 expression was detected in any colorectal specimens.	TFF3	decrease
16938718	A positive and significant correlation was found between MMP-13 expression and the histological inflammation scores in mucosal samples from patients with CD (r = 0.74, p &lt; 0.0001) or UC (r = 0.62, p &lt; 0.0001).	MMP13	increase
16938718	Our findings demonstrating the absence of MMP-13 expression in non-inflamed colonic mucosa or in acute diverticulitis, as well as a positive correlation between elevated MMP-13 expression and histological criteria of inflammation in patients with inflammatory bowel diseases (CD and UC) suggest a role of the protease in the pathogenesis of these latter processes.	MMP13	increase
16947118	PHB, an essential mitochondrial component protein, was down-expressed in the disease active as well as inactive colon mucosa from the patients of UC, indicative of an early event of mitochondrial changes during UC development.	PHB	decrease
17011522	However, there is no explanation why the healing of UC-related mucosal injury is impaired despite increased expression of VEGF.	VEGFA	increase
17109102	Based on the increased expression of ICAM-1, VCAM-1, and their ligands LFA-1 and VLA-4 in patients with UC, we can conclude that these adhesion molecules play a key role in the adherence of lymphocytes and macrophages to endothelial cells maintaining the chronic inflammation.	ICAM1|VCAM1|ITGB2|ITGAL|ITGA4|ITGB1	increase
17170025	Recent studies have shown that mucosal serotonin (5-HT) transporter (SERT) expression is decreased in animal models of colitis, as well as in the colonic mucosa of humans with ulcerative colitis and irritable bowel syndrome.	SLC6A4	decrease
17206664	The controls expressed significantly higher BDNF immunoreaction in the nerve structures than did UC patients (P = 0.000).	BDNF	increase
17206689	Efflux transporters in ulcerative colitis: decreased expression of BCRP (ABCG2) and Pgp (ABCB1).	ABCG2|ABCB1	decrease
17206689	Two of the efflux transporters of importance for the barrier function of the gut mucosa, Pgp and BCRP, are expressed at strongly reduced levels during active inflammation in patients with UC.	ABCG2|ABCB1	decrease	high decrease
17230539	The anomalies in the 5-lipoxygenase pathway were accompanied as expected by more cells immunostaining for cytokine-inducible COX-2 (P = 0.004, n = 17), but this study also revealed a greater number of cells expressing COX-1 in the samples from the patients in the ulcerative colitis subgroup (P = 0.03, n = 9).	COX1	increase
17260007	REG IV mRNA was strongly expressed in inflamed epithelium and in dysplasias and cancerous lesions in UC tissues.	REG4	increase	high increase
17262812	The most noticeable change in the UC samples was reduced expression of genes regulating biosynthesis, metabolism, and electrolyte transport (HNF4G, KLF5, AQP8, ATP2B1, and SLC16A).	HNF4G|KLF5|AQP8|ATP2B1	decrease
17367219	Enhanced expression of transforming growth factor-beta mRNA in the lamina propria and a disordered expression pattern of transforming growth factor-beta1 receptors I and II in epithelial cells have been documented in the colonic mucosa of patients with ulcerative colitis and Crohn's disease.	TGFB1	increase
17387677	Previously, we showed that colonic epithelium of ulcerative colitis (UC) patients expresses increased levels of mRNA for 3 antimicrobial peptides, human beta-defensin 2 (hBD-2), hBD-3, and hBD-4 compared to controls.	DEFB4A|DEFB103B|DEFB104A	increase
17449633	IL31 mRNA expression was not increased in the TNFDeltaARE mouse model of ileitis but in inflamed colonic lesions compared to non-inflamed tissue in patients with Crohn's disease (CD; average 2.4-fold increase) and in patients with ulcerative colitis (UC; average 2.6-fold increase) and correlated with the IL-8 expression in these lesions (r = 0.564 for CD; r = 0.650 for UC; total number of biopsie…	IL31	increase
17585538	In ulcerative colitis, higher values were obtained for the ICAM-1, CD34 and UEA-1 expression, while in LeÅniowski-Crohn's disease, higher expression values were characteristic of VCAM-1 and FVIII.	ICAM1|CD34	increase
17590175	In UC and CD patients, IL-32alpha expression was enhanced in affected mucosa compared to non-affected mucosa.	IL32	increase
17604003	A reduced expression of PPARgamma was found in epithelial cells of patients with ulcerative colitis.	PPARG	decrease
17611633	In conclusion, VIPR1 was widely expressed in infiltrating inflammatory cells, especially CD3- and CD68-positive cells in ulcerative colitis mucosa and CD68-positive cells in Crohn's disease mucosa.	VIPR1	increase
17671698	Decreased expression of thioredoxin interacting protein mRNA in inflamed colonic mucosa in patients with ulcerative colitis.	TXNIP	decrease
17852866	TNF-alpha is highly expressed in UC and correlates to the grade of inflammation.	TNF	increase	high increase
17900510	IFN-gamma was also strongly expressed in the RNA from UC biopsies.	IFNG	increase	high increase
17939044	WNT2B, WNT3A, WNT5B, WNT6, WNT7A, WNT9A, and WNT11 exhibited significantly increased expression in UC compared to non-IBD patients.	WNT2B|WNT3A|WNT5B|WNT6|WNT7A|WNT9A|WNT11	increase
17939044	Frizzled 3 (FZD3) and FZD4 exhibited significantly increased expression, and FZD1 and FZD5 exhibited significantly decreased expression in UC patients.	FZD3|FZD4|FZD1|FZD5	increase|increase|decrease|decrease
17990358	Excessively expressed MMP-1 directly damages the colon mucosa by degrading extracellular matrix (ECM) in patients with UC.	MMP1	increase	high increase
18022869	PCs from patients with CD and UC expressed significantly higher levels of MMP-3 protein and transcripts than controls (P &lt; 0.0001).	MMP3	increase
18048021	RT-PCR analyses revealed increased mRNA expression of IL-12 (p40) but not IFN-gamma in UC patients.	IL12B|IFNG	increase
18190460	Previously we have shown that interleukin (IL)-10 is produced at high levels in the inflamed colonic tissue of ulcerative colitis (UC) patients.	IL10	increase	high increase
18220949	High IL-21 production occurs also in the inflamed colon of most patients with UC, a disease that is not associated with a marked Th1 cell response.	IL21	increase	high increase
18346318	The expressions of HBD2, TNFalpha, IL-1beta in colonic mucosa of UC with immunohistochemistry and real-time quantitative PCR were significantly higher than those in healthy control (P &lt; 0.05); the expressions increased gradually with the severity of pathological grade and there was a higher expression of them in inflamed area than in non-inflamed (P &lt; 0.05).	DEFB4A|TNF|IL1B	increase
18346318	It is shown that there is a higher expression of HBD2 in colonic mucosa as compared with healthy control, a higher expression of it in inflamed area than in non-inflamed area and a positive correlation of expression between HBD2 and pro-inflammatory cytokines such as TNFalpha and IL-1beta, implying that HBD2 and pro-inflammatory cytokines are interdependent and interactive playing an important ro…	DEFB4A|TNF|IL1B	increase
18374637	Inflamed mucosa of patients with active Crohn's disease and ulcerative colitis showed a markedly enhanced expression of VEGF and CD146, than normal mucosa of controls, indicating a possible role of angiogenesis in the pathogenesis of inflammatory bowel disease.	VEGFA|MCAM	increase	high increase
18691581	Immunohistochemistry revealed enhanced expression of endogenous AID protein not only in the inflamed colonic mucosa of ulcerative colitis patients but also in tumor lesions of colitis-associated colorectal cancers.	AICDA	increase
18756966	The expressions of HBD-2 and TNF-at are significantly increased in UC, but are not correlated with IBS-D and the severity of clinical symptoms of UC patients.	DEFB4A|TNF	increase
18835392	In situ hybridization analysis indicated that miR-192, an miRNA with decreased expression in active UC, was predominantly localized to colonic epithelial cells.	MIR192	decrease
19022342	Expression of 11beta-HSD1 was significantly elevated in inflamed tissue compared to non-inflamed colonic tissue in both, CD (2.7-fold) and UC (3.8-fold), whereas 11beta-HSD2 expression was decreased in the same samples.	HSD11B1|HSD11B2	increase|decrease
19071955	In complementary expression studies, we noted the colonic HH response, including GLI1, patched (PTCH), and hedgehog-interacting protein (HHIP), to be down-regulated in patients with UC.	GLI1|PTCH1|HHIP	decrease
19209821	hTm5 expression in UC mucosa is also significantly increased compared to normal.	TPM3	increase
19253308	In CD biopsies, expression of ADORA3, AMPD3, P2RY13, and P2RY5 were negatively correlated with acute inflammatory score, Crohn's Disease Activity Index (CDAI) or disease chronicity; P2RY14 was positively correlated in UC.	P2RY14	increase
19285572	The expression of genes encoding T beta RII was found to be higher in patients with both active and inactive UC when compared to controls.	TGFBR2	increase
19376560	This study shows (1) a Schwann cell proliferation in the inflamed colonic mucosa during active ulcerative colitis and (2) that Schwann cells produce tumor necrosis factor alpha.	TNF	increase
19538319	Th1-cytokine effects by interferon-gamma in combination with TNFalpha are important for epithelial damage in Crohn's disease, while interleukin-13 (IL-13) is the key effector cytokine in ulcerative colitis stimulating apoptosis and upregulation of claudin-2 expression.	CLDN2	increase
19594490	In ulcerative colitis and Crohn's disease, prostaglandins may be involved in the pathogenesis of inflammation, and increased expression of cyclo-oxygenase-2 (COX-2) has been detected.	PTGS2	increase
19617644	We conclude that 1) patients with UC show an increased mucosal expression of mRNA for ghrelin in the colonic mucosa which could trigger protective response in inflamed colon; and 2) exogenous ghrelin accelerates healing of colonic lesions in animal model of ulcerative colitis via increased release of NO and PGE(2) due to an increase in iNOS and COX-2 expression and stimulation of sensory neuropep…	GHRL	increase
19664152	The frequency of mucosal mDC (P &lt; 0.05) and the number of CD40 expressing mucosal mDC is significantly greater in UC and CD compared with non-IBD controls (P &lt; 0.001 versus P &lt; 0.01, respectively).	CD40	increase
19690525	In UC mucosa, expression of hTM5 increased.	TPM3	increase
19936899	Elevated expression of Foxp3, IL-17a, IL-1beta, and IL-6 was observed in the mucosa of IBD patients, while TGF-beta was only elevated in ulcerative colitis.	TGFB1	increase
19958093	Decreased sigmoidal ABCB1 (P-glycoprotein) expression in ulcerative colitis is associated with disease activity.	ABCB1	decrease
19958093	In inflamed sigmoidal tissue from UC patients, 11 genes (NAT1, NR2B1, CEBPB, IFG, IL8, IL10, S100A12, SPP1, DEFA5, DEFA6 and HAMP) were overexpressed.	NAT1|RXRA|CEBPB|IFNG|CXCL8|IL10|S100A12|SPP1|DEFA5|DEFA6|HAMP	increase
19958093	Disease activity profoundly modified ABCB1 expression, indicated by an inverse correlation of clinical activity index values with ABCB1 mRNA expression (r = -0.603; p = 0.017) and markedly reduced protein expression in UC patients with moderate and severe symptomology (p = 0.011).	ABCB1	decrease
20014020	IL-13Ralpha1 and IL-13Ralpha2 expression was significantly increased on IEC from UC and CRC patients compared to control and Crohn's disease (CD) subjects.	IL13RA1	increase
20083854	Decreased Toll-like receptor-5 (TLR-5) expression in the mucosa of ulcerative colitis patients.	TLR5	decrease
20083854	Significantly decreased TLR-5 gene expression at mRNA and protein level was found in the mucosa of patients with moderate and severe disease activity as compared to patients with low UC activity and control.	TLR5	decrease
20083854	The decreased expression of TLR-5 gene and protein in the mucosa of UC patients suggests that down-regulation of TLR-5 is probably caused by the increased number of ligand molecules in the proximity of epithelial cells in the inflamed tissue.	TLR5	decrease
20089077	IL-17 and C3 mRNA expressions were elevated significantly in the active lesions from ulcerative colitis (UC) and Crohn's disease (CD) patients.	IL17A|C3	increase
20388394	In active UC, increased expression of CD86 was not only observed in lamina propria mononuclear cells but also in the intestinal epithelial cells, as compared with inactive UC and the normal controls (P &lt; 0.01).	CD86	increase
20388394	Increased expression of CD28 in active UC, compared with that in inactive UC and normal controls, was also noticed (P &lt; 0.05 or P &lt; 0.01).	CD28	increase
20388394	In active UC, CD86 and ICOS were over-expressed in the intestinal epithelial cells and lamina propria mononuclear cells.	CD86|ICOS	increase
20423763	The expression of IL-6 increases in patients with active UC compared to controls (p = 0.004) as well as UC patients in remission (p = 0.014).	IL6	increase
20423763	Gene expression of TNF-Î± was higher in biopsies from patients with UC activity compred with control subjects (p = 0.004), as well as those in remission (p = 0.001).	TNF	increase
20423763	The gene expression of IL-6 and TNF-Î± is increased in active UC.	IL6|TNF	increase
20547854	Only patients with active UC exhibited elevated expression of several proinflammatory cytokines (TNFalpha and IFNgamma) and colonic PGE(2) synthesis.	TNF|IFNG	increase
20550948	Ulcerative colitis is an autoimmune-inflammatory disease characterized by abnormally increased expression of Toll-like receptor-4 (TLR4) in colonic epithelial cells, increased production of pro-inflammatory cytokines (e.g., TNF-alpha, IL-1beta, IL-6, IL-12), chemokines (e.g., IP-10), and endothelial cell adhesion molecules (e.g., VCAM-1), plus enhanced leukocyte infiltration into colonic intersti…	TLR4|TNF|IL1B|IL6|IL12A|IL12B|CXCL10|VCAM1	increase
20568971	MMP-7 and MMP-13 gene expression was significantly increased in UC affected colonic mucosa whereas MMP-28 showed a decreased expression in inflamed mucosa.	MMP7|MMP13|MMP28	increase|increase|decrease
20568971	Decreased MMP-28 expression in UC is most likely the result of colitis associated epithelial destruction and loss of cryptal architecture.	MMP28	decrease
20709283	The expression of STAT-3 mRNA and protein in the ulcerated and inflamed colonic mucosa was significantly higher than that in the non-inflamed colonic mucosa (for mRNA: P = 0.001, 0.02 and for protein: P = 0.003, 0.03, respectively), but there was no statistically significant difference in the non-inflamed colonic mucosa of UC patients and normal controls (for mRNA: P = 0.062 and for protein: P = …	STAT3	increase
20806430	At the start of the study, colonic mucosal injury and inflammation were demonstrated in UC patients by hematoxylin and eosin staining, and an increase in colonic MPO activity, fecal calprotectin, and expression of colonic TNF-alpha and NF-kappaB p65 proteins.	TNF|RELA	increase
20862798	RT-PCR revealed a significant increase of TLR4 and NF-kappaBp 65 antigen expression in colonic mucosa of UC compared with colonic mucosa of controls (TLR4: 143.658+/-33.870, 30.531+/-8.442, t=24.253, P&lt;0.01; NF-kappaBp65: 185.773+/-37.625, 23.810+/-7.038, t=31.664, P&lt;0.01).	TLR4|RELA	increase
20862798	IHC show that the expression of TLR4 and NF-kappaB was significantly higher in colonic mucosa of UC compared with colonic mucosa of controls.	TLR4|RELA	increase
20862798	The expression of the TLR4 and NF-kappaB was increased in the colonic mucosa of UC compared with colonic mucosa of controls.	TLR4|RELA	increase
20971977	Ulcerative colitis is associated with increased interleukin 13 (IL-13) production by natural killer T cells.	IL13	increase
21039426	Ulcerative colitis (UC), but not Crohn's disease, shows increased expression of inducible Î²-defensins (hBD-2, hBD-3 and hBD-4) in colonic epithelial cells.	DEFB4A|DEFB103B|DEFB104A	increase
21077277	Increased expression of chemokine receptor CCR3 and its ligands in ulcerative colitis: the role of colonic epithelial cells in in vitro studies.	CCR3	increase
21077277	Similarly, higher and more frequent expression of CCR3 was observed in colonic biopsies from patients with UC, regardless of the disease activity, when compared to CD or NCs.	CCR3	increase
21077277	CCR3 and ligands over-expression would appear to be a characteristic of UC.	CCR3	increase
21091928	The relative amount of MICA mRNA in the colonic mucosa of UC patients was significantly higher than in that of the controls (3.5408 Â± 2.6658 vs 1.0477 Â± 0.7201, P = 0.001), as were the major histocompatibility complex class I chain-related gene B (MICB) (8.9879 Â± 3.2893 vs 4.6293 Â± 1.2616, P &lt; 0.001) and NKG2D mRNA expression (2.4395 Â± 0.8147 vs 1.1624 Â± 0.3954, P &lt; 0.001).	MICA|MICB|KLRK1	increase
21115119	We found a significant increase of VEGF gene expression and increase expression of genes encoding receptor Flt-1 in patients with active UC when compared with controls, but KDR was present in trace amount.	VEGFA|FLT1	increase
21115119	The increase of gene expression as well as protein level for VEGF and its receptor in UC - inflamed colon, and VEGF action via Flt-1 receptor may have a functional role in UC.	VEGFA|FLT1	increase
21163901	Increased expression of lipocalin-type-prostaglandin D synthase in ulcerative colitis and exacerbating role in murine colitis.	PTGDS	increase
21212325	Analysis of SMAD5 gene expression in human IBD patient samples revealed a significant downregulation of the gene transcript in Crohn's disease and ulcerative colitis samples.	SMAD5	decrease
21235736	The expression of GFAP and GDNF in the mucosal plexus is highly increased in the inflamed colon of patients with ulcerative colitis (UC) and infectious colitis.	GFAP|GDNF	increase
21308881	Interleukin 13 (IL-13) is upregulated in ulcerative colitis (UC) and increases colon epithelial permeability by inducing apoptosis and expression of the pore-forming tight junction protein claudin-2.	IL13|CLDN2	increase
21326222	When compared with control colons, the colonic mucosal gene expression of most leukocyte/endothelial adhesion molecules was upregulated and E-cadherin gene expression was downregulated in active colonic IBD (IBDc) before therapy, with no significant colonic gene expression differences between ulcerative colitis and colonic Crohn's disease.	CDH1	decrease
21345224	Fascin overexpression was observed in both ulcerative colitis and Crohn's colitis and expression correlated with disease severity.	FSCN1	increase
21383239	Importantly, lower expression of NFIL3 was observed in CD14(+) lamina propria mononuclear cells from Crohn's disease and ulcerative colitis patients compared with control subjects.	NFIL3	decrease
21428429	Increased expression of P-p38 and down-regulated MAWBP and/or galectin-3 were detected in UC compared to normal samples (p &lt; 0.001).	PBLD|LGALS3	decrease
21791023	The expressions of FOXP3 mRNA and protein increased in inflamed mucosa when compared with those in healthy controls, especially the FOXP3 mRNA in patients with active CD or UC.	FOXP3	increase
21922030	However, despite the established trend of increased IL-33 and ST2 expression during IBD, specifically UC, the precise pathophysiologic relevance of these findings has yet to be determined.	IL33|ST2	increase
21987487	Also, the mucosal gene expression of SLC16A1, ACSM3, ACADS, ECHS1, HSD17B10, and ACAT2 was significantly decreased in UC as compared with controls (P &lt; 0.001 for all).	SLC16A1|ACSM3|ACADS|ECHS1|HSD17B10|ACAT2	decrease
21994045	Modifications of cytokine expression between noninflamed and inflamed tissues was characterized by increased IL-17A in UC colon, IFN-Î³ in CD colon, and IL-17A, IFN-Î³ and IL-6 in CD ileum.	IL17A	increase
22101184	Increased production of soluble TLR2 by lamina propria mononuclear cells from ulcerative colitis patients.	TLR2	increase
22101184	Also, these cells expressed CX3CR1, which was related to the increased levels of intestinal FKN in UC patients, suggesting that a higher proportion of TLR2(+) mononuclear cells infiltrate the lamina propria.	CX3CL1	increase
22101184	The increased production of sTLR2 suggests that a differential regulating factor of the innate immune system is present in the intestinal mucosa of UC patients.	TLR2	increase
22143367	Epithelial expression of vasoactive intestinal peptide in ulcerative colitis: down-regulation in markedly inflamed colon.	VIP	decrease
22143367	Furthermore, a marked downregulation in VPAC1 receptor expressions occurs in the epithelium in severe UC.	VIPR1	decrease
22185629	This study demonstrates that TLR2, TLR4, TLR8, and TLR9 expression increases in active UC patients, and that the mRNA levels positively correlate with the severity of intestinal inflammation as well as with inflammatory cytokines.	TLR2|TLR4|TLR8|TLR9	increase
22294522	The expression pattern of NKG2D receptor and its ligands on mucosal and circulating innate immunity populations is severely disturbed in IBD; NKG2D and ligands are upregulated on immune infiltrate in both CD and UC active lesions; receptor/ligand upregulation also occurs on circulating leukocyte populations, where it depends on both disease activity and type (UC vs. CD).	KLRK1	increase
22297703	Claudin-2 expression was upregulated along the whole length of intercellular junction (ICJ) in biopsies from patients with active CD and UC in comparison to the biopsies from cTB patients and controls, where its expression was limited to the uppermost part of ICJ.	CLDN2	increase
22297703	There was reduced expression of ZO-1 in UC, CD, and cTB.	TJP1	decrease
22299021	The expressions of TSP-1, VEGF, and iNOS in UC and CD groups were higher than expression in healthy control group, all with statistical significance.	THBS1|VEGFA|NOS2	increase
22341723	The results showed that the expression of TLR5 was observed in the colon epithelium of healthy subjects that was increased in UC patients and further increased in CD patients.	TLR5	increase
22341723	We conclude that the human colon epithelial cells express detectable TLR5 that is increased in patients with CD and UC.	TLR5	increase
22387885	IDO expression increased in the lesions from ulcerative colitis and Crohn's disease and was positively related to the severity of inflammation.	IDO1	increase
22419609	Although increased expression of hepatocarcinoma-intestine-pancreas/pancreatitis-associated protein (HIP/PAP) has been reported in ulcerative colitis (UC), its role in UC remains unclear.	REG3A	increase
22421620	Serpin B1 protects colonic epithelial cell via blockage of neutrophil elastase activity and its expression is enhanced in patients with ulcerative colitis.	SERPINB1	increase
22434643	TST enzyme activity and gene expression were significantly decreased in UC patients vs. controls (P &lt; 0.001).	TST	decrease
22434643	UC patients, classified into disease activity subgroups, showed a significantly decreased TST activity and gene expression in the subgroups as compared to healthy subjects (P &lt; 0.05 for all).	TST	decrease
22777616	Myosin light chain kinase (MLCK) plays a central role in the mechanisms of barrier dysfunction, and intestinal epithelial MLCK protein expression is upregulated in active ulcerative colitis (UC).	MYLK	increase
22851040	The concentration of IL-7 and -13, and the expression of JAK3 and STAT6 in UC patients, were significantly lower when compared with the other two groups.	JAK3|STAT6	decrease
22851040	Conversely, the concentration of IL-12p40 and -15, and the expression of GATA3 and NFATc2 in UC patients, were significantly higher than both IBS and control group.	GATA3|NFATC2	increase
22900953	Significant gene expression differences were found for 19 genes in CD and 23 genes in UC compared to controls, both diseases with high expression of ICAM1 and IL-8.	ICAM1|CXCL8	increase
22948128	Expression of corticotropin releasing factor receptor type 1 (CRF1) in the human gastrointestinal tract and upregulation in the colonic mucosa in patients with ulcerative colitis.	CRHR1	increase
22994872	Furthermore, in line with inflammatory nature of IL-17, we found that IL-17C expression was substantially enhanced in the intestinal tissues from Ulcerative colitis patients.	IL17C	increase
22997830	The over expression of colonic mucosa proteins NOD2 and NF-kappaB p65 and increasing secretion of IL-6 take part in the appearance and development of ulcerative colitis.	NOD2|IL6|RELA	increase
23008075	Additionally, the expression of CCL20 in the UC group was significantly higher compared with that in the control groups (P&lt;0.01).	CCL20	increase
23014361	In L biopsies from patients with CD, higher expression levels were found for IL-4 (p=0.009) and IL-12p35 (p=0.0005), whereas in L biopsy samples from patients with UC higher expression levels were found for IL-8 (p=0.03), chemokines SCYA3 (p=0.05), SCYA4 (p=0.01) and glutathione S-transferase P1 (p=0.01).	CXCL8|CCL3|CCL4|GSTP1	increase
23014361	In N biopsies of patients with CD higher expression levels were found for IL-1R (p=0.01) and IL-12p35 (p=0.007), whereas in N biopsies of patients with UC higher expression levels were found for IL-15 (p=0.009) and SCYA8 (p=0.001).	IL15|CCL8	increase
23039249	Mucosal expression of IL-15RÎ± is increased in UC and CD patients compared with controls and it remains elevated after IFX therapy in both responder and non-responder patients.	IL15RA	increase
23282302	Granzyme B and perforin levels of reverse transcribed cDNAs (RT-cDNAs) were significantly elevated in active ulcerative colitis as compared to normal colonic tissues (p = 0.0081 and p = 0.0018, respectively) when calculated as a ratio with the RT-cDNA of the constitutively expressed gene GAPDH.	GZMB|PRF1	increase
23283312	Increased expression of interleukin-8 mRNA in ulcerative colitis and Crohn's disease mucosa and epithelial cells.	CXCL8	increase
23283312	The level of IL-8 mRNA expression in the intestinal mucosal biopsies from UC and CD patients was much greater in involved as opposed to noninvolved mucosal sections.	CXCL8	increase
23283312	Increased IL-8 production by cells in IBD intestinal mucosa as well as IBD epithelial cells may be involved in the continuous attraction and activation of granulocytes in the inflamed intestine in both UC and CD patients.	CXCL8	increase
23285182	In contrast, the expression of IKBA mRNA and protein was remarkably decreased in the active UC group compared with the other three groups (P&lt;0.05).	NFKBIA	decrease	high decrease
23379788	Both IL-22 receptor Î±1 (IL-22RA1) and IL-23 were highly expressed in CC and UC tissues compared to normal controls.	IL22RA1|IL23A|IL12B	increase	high increase
23431433	In humans, NHE1 may be responsible for inflammatory bowel diseases since its expression is reduced in Crohn's disease and ulcerative colitis.	SLC9A1	increase
23456301	Among UC patients, PTPN22 mRNA expression levels were higher in biopsies of inflamed colonic tissue compared with noninflamed tissue (Pâ&lt;â0.001) and were correlated with CRP levels (râ=â0.578, Pâ&lt;â0.001).	PTPN22	increase
23456301	PTPN22 mRNA levels were highly expressed in UC, especially in active disease, and were correlated with CRP levels, disease location, and disease severity in UC patients.	PTPN22	increase	high increase
23470644	Transcription of TLR4 (P=0.0006), tumor necrosis factor-Î± (P=0.0009), interferon-Î³ (P=0.028), interleukin (IL)-17 (P=0.01), IL-23 (P=0.0034), and IL-10 (P=0.018) were found to be significantly elevated in UC patients as compared to controls.	TLR4|TNF|IFNG|IL!7A|IL23A|IL12B|IL10	increase
23583411	Overexpression of miR-21 in patients with ulcerative colitis impairs intestinal epithelial barrier function through targeting the Rho GTPase RhoB.	MIR21	increase
23583411	Immunohistochemistry, Western Blot, qRT-PCR, and ultrastructural analyses further demonstrated that the overexpression of miR-21 in UC mucosa and Caco-2 cells impaired the integrity of the tight junctions, resulted in a decrease of the transepithelial electrical resistance (TER) and an increase of the inulin permeability.	MIR21	increase
23595519	Colonic mucosal expression of S100A8 and S100A9 in UC was significantly higher than in IBS or controls and correlated with the UC disease activity index (r = 0.65, p &lt; 0.001).	S100A8|S100A9	increase
23695510	There was a selective increase in mono-IL-17-producing cells from the mucosa of UC patients with active inflammation together with increased expression of transforming growth factor (TGF)-Î² and c-Maf.	IL17A|TGFB1|MAF	increase
23801861	Similar differences were related to HIOMT expression, which was 1.04 Â± 0.36 in group C, 1.56 Â± 0.56 (P &lt; 0.01) in group UP and 2.00 Â± 0.35 (P &lt; 0.001) in group UC.	ASMT	increase
23801861	In the acute phases of both UP and UC, proliferation of EC cells and high expression of HIOMT and urine excretion of 6-HMS is noted.	ASMT	increase	high increase
23827863	All 3 evaluated genes were overexpressed in inflamed tissues from Crohn's disease (P=0.033, P=4Ã10(-5), P=0.001), while in ulcerative colitis only higher levels of the gene coding for neutral endopeptidase were statistically significant (P=2.5Ã10(-5)).	MME	increase
23905422	The increased expression of TLR4 and the development of the uncontrolled inflammatory response in UC (increased production of COX-2, PGE2, TNFalpha and CCL2) impairs regeneration of the mucosa, resulting in its damage, and may later lead to the development of colon cancer.	TLR4|TNF|CCL2|PTGS2	increase
24197332	Significant increases in Nod1 expression with simultaneous increases in pro-inflammatory cytokines TNF-Î±, INF-Î³, IL-17 and IL-23 mRNA levels were observed in patients with mild and severe ulcerative colitis versus control individuals.	TNF|IFNG|NOD1|IL17A|IL23A|IL12B	increase
24257430	PHD1 was significantly up-regulated in IBD patients, both at the mRNA (UC: pâ&lt;â0.0001 and CD: pâ&lt;â0.05) and at the protein level (UC: pâ&lt;â0.05 and CD: pâ&lt;â0.05), and showed a very good correlation with the expression of the inflammatory cytokines IL-8 and TNF-Î± and the apoptosis marker caspase 3.	EGLN2|CXCL8|CASP3|TNF	increase
24347371	Expression of immature DC markers DC-SIGN and ILT3, and Toll-like receptors were increased on gut UC-DC.	LILRB4|CD209	increase
24382939	Additionally, the mRNA and protein expression of JAK2 and IL-23R were increased in UC and Crohn's disease (CD) patients.	JAK2|IL23R	increase
24439762	Mucosal RANKL expression and serum concentration were similar in UC group and healthy subjects, however, UC patients had higher local expression of OPG and serum OPG concentration.	TNFRSF11B	increase
24439762	Increased IL-33 gene expression was observed only in UC at the mRNA level.	IL33	increase
24485758	Ulcerative colitis showed a much weaker influence regarding the expression of the proteins studied but in case of CYP2C9 and UDP-glucuronosyltransferase, a decrease of expression was observed.	CYP2C9|UDPGT	decrease
24533153	HSF2 expression was significantly higher in the intestinal mucosa of UC patients compared to other six groups.	HSF2	increase
24533153	The results of immunohistochemistry, real time-PCR, Western Blots, and ELISA showed that the expression of HSF2 increased in parallel with the severity of UC.	HSF2	increase
24583476	In patients with active UC, miR-155 was significantly upregulated, and the expression of FOXO3a dramatically decreased.	MIR155|FOXO3	increase|decrease	|high decrease
24630488	The gene expression of CXCL16 was increased in patients with ulcerative colitis both in active disease and in remission suggesting an important role of the molecule in the pathogenesis of the condition.	CXCL16	increase
24732025	IL-37 protein expression tended to be higher with submucosal lymphoid cell infiltration of patients with CD and UC and correlated with histological severity score of inflammation.	IL37	increase
24793818	Expression of T-cell KV1.3 potassium channel correlates with pro-inflammatory cytokines and disease activity in ulcerative colitis.	KCNA3	increase
24793818	Active UC KV1.3 mRNA expression was increased 5-fold compared to controls.	KCNA3	increase
24818101	Accordingly, intestinal myofibroblasts isolated from patients with ulcerative colitis or Crohn's disease, which are activated and produce high levels of TNFÎ±, failed to stimulate STAT1 signaling in tumor cells, demonstrating that activated myofibroblasts lose the ability to trigger growth-inhibitory STAT1 signaling in tumor cells.	TNF	increase
24828022	Compared to control cells, crypt epithelial cells isolated from active ulcerative colitis and Crohn's disease colonic mucosal samples showed significantly higher expression of TLR-2 and TLR-4 transcripts and protein (on the cell surface).	TLR2|TLR4	increase
24908389	Here we found more T cells expressing the transcription factor PU.1 and interleukin 9 (IL-9) in patients with ulcerative colitis.	IL9|SPI1	increase
24936795	NKT receptor CD161, CCL25 and CCR9 expression levels were significantly increased in UC patients.	KLRB1|CCL25|CCR9	increase
24966616	Positive rates of TF and TFPI expression in UC are significantly higher than those in normal colon tissue.	F3|TFPI	increase
25171508	Mucosal transcriptomics implicates under expression of BRINP3 in the pathogenesis of ulcerative colitis.	BRINP3	decrease
25171508	Only 4 probes were abnormally expressed throughout the colon in patients with UC with Bone morphogenetic protein/Retinoic acid Inducible Neural-specific 3 (BRINP3) being the most significantly underexpressed.	BRINP3	decrease
25171508	Attenuated expression of BRINP3 in UC was independent of current inflammation, unrelated to phenotype or treatment, and remained low at rebiopsy an average of 22 months later.	BRINP3	decrease
25232259	IRAK-M expression was increased in LC patients with active disease in histopathological remission (LC-HR; P = 0.02) and UC patients (P = 0.01), but no differences in IRAK-2 expression were detected compared to controls.	IRAK3|IRAK2	increase
25232259	miR-146a, -155 and -21 expressions were increased in LC-HR (P = 0.04, 0.07, and 0.004) and UC (P = 0.02, 0.04 and 0.03) patients.	MIR146A|MIR21|MIR155	increase
25232259	miR-146a and miR-21 expressions were significantly enhanced in UC patients compared to UC remission (UC-R; P = 0.01 and 0.04).	MIR146A|MIR21	increase
25318894	Immunohistochemistry exhibited that the expression levels of TLR2, TLR4 and TLR9 in colon epithelia and inflammatory cells were higher in UC patients than in control group (P&lt;0.01).	TLR2|TLR4|TLR9	increase
25318894	The mRNA expression levels of TLR2, TLR4 and TLR9 were increased in UC patients but were not detected in the normal controls.	TLR2|TLR4|TLR9	increase
25370966	We found that the expression of T cell potassium channel, KV1.3, was increased in active UC and a higher expression correlated well with both the endoscopic and the histological degree of inflammation.	KCNA3	increase
25452840	Patients with ulcerative colitis frequently display colonic motor abnormalities, including lack of contractility, an increase of propulsive contractile waves, an excessive production of nitric oxide, vasoactive intestinal polypeptide nerves, interleukin 1 beta, neurotensin, tachykinins levels and the weaker action of substance P, likely related to a neuromuscular dysfunction due to the inflammato…	IL1B|NTS	increase
25509254	The expression level of IL-17 in the plasma and colonic mucosa was significantly higher in UC patients than in healthy controls (P &lt;0. 05).	IL17A	increase
25526204	The positive expression rate of P-gp in patients with ulcerative colitis (17.4%) was significantly lower than that in the control group (31.4%).	ABCB1	decrease
25526204	P-gp expression levels during the remission phase and active phase of ulcerative colitis were 15.2 and 17.1%, respectively, which were significantly lower than that in normal controls (31.4%).	ABCB1	decrease
25701737	CAP-D3 expression was reduced in colonic epithelial cells from patients with active UC.	NCAPD3	decrease
25701737	Lower levels of CAP-D3 increased transcription of genes encoding SLC7A5 and SLC3A2, the products of which heterodimerize to form an amino acid transporter in HT-29 cells after bacterial infection; levels of SLC7A5-SLC3A2 were increased in tissues from patients with UC compared with controls.	SLC7A5|SLC3A2	increase
25800277	A significant increase in IL-34 mRNA and protein expression was seen in inflamed mucosa of patients with CD (Crohn's disease) and patients with UC (ulcerative colitis) compared with the uninvolved areas of the same patients and normal controls.	IL34	increase
25943872	Furthermore, we found a clear correlation between stromal caspase-4 and -5 expression levels, inflammation and disease activity in ulcerative colitis patients.	CASP4|CASP5	increase
